# Supplementary material for: 2,2′-{[(1E,1′E)-(Cyclo­hexane-1,4-diyl)­bis(aza­nylyl­idene)]bis­(ethan-1-yl-1-yl­idene)}diphenol
Source: Acta Crystallogr Sect E Struct Rep Online. 2013 Sep 28;69(Pt 10):o1593. doi: 10.1107/S1600536813026123 (PMC3790448; doi:10.1107/S1600536813026123)
Supplement: Supplementary file 1 [file e-69-o1593-sup1.cif]

##############################################################################
#                                                                            #
# This CIF contains the data in a paper accepted for publication in          #
# Acta Crystallographica Section E. It conforms to the requirements of       #
# Notes for Authors for Acta Crystallographica Section E, and has been       #
# peer reviewed under the auspices of the IUCr Commission on Journals.       #
#                                                                            #
# Full details of the Crystallographic Information File format               #
# are given in the paper "The Crystallographic Information File (CIF):       #
# a New Standard Archive File for Crystallography" by S. R. Hall, F. H.      #
# Allen and I. D. Brown [Acta Cryst. (1991), A47, 655-685].                  #
#                                                                            #
# The current version of the core CIF dictionary is obtainable from          #
# ftp://ftp.iucr.org/pub/cif_core.dic.                                       #
#                                                                            #
# Software is freely available for graphical display of the structure(s)     #
# in this CIF. For information consult the CIF software page                 #
# http://www.iucr.org/resources/cif/software.                                #
#                                                                            #
# This file may be used for bona fide research purposes within the           #
# scientific community so long as proper attribution is given to the journal # 
# article from which it was obtained.                                        #
#                                                                            #
##############################################################################
data_global
_audit_creation_method     'SHELXL-97'
_journal_data_validation_number     ?
_journal_date_recd_electronic     2013-08-19
_journal_date_accepted     2013-09-21
_journal_name_full     'Acta Crystallographica, Section E'
_journal_year     2013
_journal_volume     69
_journal_issue     10
_journal_page_first     o1593
_journal_page_last     o1593
_journal_paper_category     QO
_journal_paper_doi     10.1107/S1600536813026123
_journal_coeditor_code     CV5426
_publ_contact_author_name     'S.H.Anjana lakshmi'
_publ_contact_author_address
;
Department of inorganic chemistry
University of madras
Maraimalai campus (Guindy)
chennai-25, India
;
_publ_contact_author_email     shanjanalakshmi@gmail.com
_publ_contact_author_fax     '  '
_publ_contact_author_phone     ' '
_publ_section_title
;\
2,2'-{[(1<i>E</i>,1'<i>E</i>)-(Cyclohexane-1,4-diyl)bis(azanylylidene)]\
bis(ethan-1-yl-1-ylidene)}diphenol
;
loop_
    _publ_author_name
    _publ_author_address
    'S. H. Anjana Lakshmi'
;
Department of Inorganic Chemistry
University of Madras
Maraimalai Campus (Guindy)
Chennai-25
India
;
    'M. Kandaswamy'
;
Department of Inorganic Chemistry
University of Madras
Maraimalai Campus (Guindy)
Chennai-25
India
;
    'V. Ramkumar'
;
Department of Chemistry
IIT Madras, Chennai 600 036
TamilNadu, India
;
_publ_section_synopsis     .
data_I
_database_code_depnum_ccdc_archive 'CCDC 922076'
_audit_creation_method     SHELXL-97
_chemical_name_systematic
;\
2,2'-{[(1<i>E</i>,1'<i>E</i>)-(Cyclohexane-1,4-\
diyl)bis(azanylylidene)]bis(ethan-1-yl-1-ylidene)}diphenol
;
_chemical_name_common     ?
_chemical_formula_moiety     'C22 H26 N2 O2'
_chemical_formula_sum     'C22 H26 N2 O2 '
_chemical_formula_iupac     'C22 H26 N2 O2'
_chemical_formula_weight     350.45
_chemical_melting_point     ?
_symmetry_cell_setting     triclinic
_symmetry_space_group_name_H-M     'P -1'
_symmetry_space_group_name_Hall     '-P 1'
loop_
    _symmetry_equiv_pos_as_xyz
    'x, y, z'
    '-x, -y, -z'
_cell_length_a     9.0299(6)
_cell_length_b     11.4718(8)
_cell_length_c     17.9652(13)
_cell_angle_alpha     92.946(3)
_cell_angle_beta     95.521(4)
_cell_angle_gamma     91.204(3)
_cell_volume     1849.3(2)
_cell_formula_units_Z     4
_cell_measurement_reflns_used     5628
_cell_measurement_theta_min     0.00
_cell_measurement_theta_max     0.00
_cell_measurement_temperature     298(2)
_exptl_crystal_description     Block
_exptl_crystal_colour     yellow
_exptl_crystal_size_max     0.25
_exptl_crystal_size_mid     0.20
_exptl_crystal_size_min     0.10
_exptl_crystal_density_diffrn     1.259
_exptl_crystal_density_meas     ?
_exptl_crystal_density_method     'not measured'
_exptl_crystal_F_000     752
_exptl_absorpt_coefficient_mu     0.081
_exptl_absorpt_correction_type     multi-scan
_exptl_absorpt_process_details     '(SADABS; Bruker, 2004)'
_exptl_absorpt_correction_T_min     0.9801
_exptl_absorpt_correction_T_max     0.9920
_exptl_special_details     ?
_diffrn_ambient_temperature     298(2)
_diffrn_radiation_type     MoK\a
_diffrn_radiation_wavelength     0.71073
_diffrn_radiation_source     'fine-focus sealed tube'
_diffrn_radiation_monochromator     graphite
_diffrn_measurement_device_type     'Bruker APEXII CCD area-detector'
_diffrn_measurement_method     'phi and omega scans'
_diffrn_detector_area_resol_mean     ?
_diffrn_reflns_number     20050
_diffrn_reflns_av_R_equivalents     0.0334
_diffrn_reflns_av_sigmaI/netI     0.0403
_diffrn_reflns_theta_min     1.14
_diffrn_reflns_theta_max     25.00
_diffrn_reflns_theta_full     25.00
_diffrn_measured_fraction_theta_max     0.980
_diffrn_measured_fraction_theta_full     0.980
_diffrn_reflns_limit_h_min     -10
_diffrn_reflns_limit_h_max     10
_diffrn_reflns_limit_k_min     -13
_diffrn_reflns_limit_k_max     13
_diffrn_reflns_limit_l_min     -21
_diffrn_reflns_limit_l_max     21
_diffrn_standards_number     ?
_diffrn_standards_interval_count     ?
_diffrn_standards_interval_time     ?
_diffrn_standards_decay_%     ?
_refine_special_details
;
Refinement of <i>F</i>^2^ against ALL reflections. The weighted <i>R</i>-factor
<i>wR</i> and
goodness of fit <i>S</i> are based on <i>F</i>^2^, conventional
<i>R</i>-factors <i>R</i> are based
on <i>F</i>, with <i>F</i> set to zero for negative <i>F</i>^2^. The threshold
expression of
<i>F</i>^2^ > \s(<i>F</i>^2^) is used only for calculating <i>R</i>-factors(gt)
<i>etc</i>. and is
not relevant to the choice of reflections for refinement. <i>R</i>-factors
based
on <i>F</i>^2^ are statistically about twice as large as those based on
<i>F</i>, and <i>R</i>-
factors based on ALL data will be even larger.
;
_reflns_number_total     6387
_reflns_number_gt     2646
_reflns_threshold_expression     I>2sigma(I)
_refine_ls_structure_factor_coef     Fsqd
_refine_ls_matrix_type     full
_refine_ls_R_factor_all     0.1121
_refine_ls_R_factor_gt     0.0603
_refine_ls_wR_factor_gt     0.1699
_refine_ls_wR_factor_ref     0.2389
_refine_ls_goodness_of_fit_ref     1.019
_refine_ls_restrained_S_all     1.019
_refine_ls_number_reflns     6387
_refine_ls_number_parameters     477
_refine_ls_number_restraints     0
_refine_ls_hydrogen_treatment     constr
_refine_ls_weighting_scheme     calc
_refine_ls_weighting_details
         'calc w=1/[\s^2^(Fo^2^)+(0.0873P)^2^+2.2422P] where P=(Fo^2^+2Fc^2^)/3'
_atom_sites_solution_hydrogens     geom
_atom_sites_solution_primary     direct
_atom_sites_solution_secondary     difmap
_refine_ls_shift/su_max     0.005
_refine_ls_shift/su_mean     0.003
_refine_diff_density_max     0.298
_refine_diff_density_min     -0.225
_refine_ls_extinction_method     none
_refine_ls_extinction_coef     ?
loop_
    _atom_type_symbol
    _atom_type_description
    _atom_type_scat_dispersion_real
    _atom_type_scat_dispersion_imag
    _atom_type_scat_source
    'C' 'C' 0.0033 0.0016
                         'International Tables Vol C Tables 4.2.6.8 and 6.1.1.4'
    'H' 'H' 0.0000 0.0000
                         'International Tables Vol C Tables 4.2.6.8 and 6.1.1.4'
    'N' 'N' 0.0061 0.0033
                         'International Tables Vol C Tables 4.2.6.8 and 6.1.1.4'
    'O' 'O' 0.0106 0.0060
                         'International Tables Vol C Tables 4.2.6.8 and 6.1.1.4'
_computing_data_collection     'APEX2 (Bruker, 2004)'
_computing_cell_refinement     'SAINT-Plus (Bruker, 2004)'
_computing_data_reduction     'SAINT-Plus (Bruker, 2004)'
_computing_structure_solution     'SHELXS97 (Sheldrick, 2008)'
_computing_structure_refinement     'SHELXL97 (Sheldrick, 2008)'
_computing_molecular_graphics     'ORTEP-3 for Windows (Farrugia, 2012)'
_computing_publication_material     'SHELXL97 (Sheldrick, 2008)'
loop_
    _atom_site_type_symbol
    _atom_site_label
    _atom_site_fract_x
    _atom_site_fract_y
    _atom_site_fract_z
    _atom_site_U_iso_or_equiv
    _atom_site_adp_type
    _atom_site_calc_flag
    _atom_site_refinement_flags
    _atom_site_occupancy
    _atom_site_symmetry_multiplicity
    _atom_site_disorder_assembly
    _atom_site_disorder_group
    C C1 0.8319(7) 1.1440(5) 0.6061(3) 0.0575(17) Uani d . 1 1 . .
    H H1 0.8150 1.2200 0.6233 0.069 Uiso calc R 1 1 . .
    C C2 0.9279(7) 1.0768(6) 0.6478(3) 0.0603(18) Uani d . 1 1 . .
    H H2 0.9765 1.1078 0.6927 0.072 Uiso calc R 1 1 . .
    C C3 0.9532(6) 0.9640(6) 0.6240(3) 0.0594(17) Uani d . 1 1 . .
    H H3 1.0188 0.9187 0.6525 0.071 Uiso calc R 1 1 . .
    C C4 0.8809(6) 0.9185(5) 0.5577(3) 0.0464(14) Uani d . 1 1 . .
    H H4 0.8989 0.8422 0.5416 0.056 Uiso calc R 1 1 . .
    C C5 0.7805(6) 0.9842(4) 0.5136(3) 0.0362(13) Uani d . 1 1 . .
    C C6 0.7589(6) 1.1000(4) 0.5381(3) 0.0439(14) Uani d . 1 1 . .
    C C7 0.7032(6) 0.9339(4) 0.4427(3) 0.0365(12) Uani d . 1 1 . .
    C C8 0.7086(7) 0.8049(4) 0.4243(3) 0.0579(17) Uani d . 1 1 . .
    H H8A 0.6480 0.7854 0.3783 0.087 Uiso calc R 1 1 . .
    H H8B 0.6718 0.7631 0.4640 0.087 Uiso calc R 1 1 . .
    H H8C 0.8095 0.7838 0.4189 0.087 Uiso calc R 1 1 . .
    C C9 0.5504(6) 0.9694(4) 0.3276(3) 0.0353(13) Uani d . 1 1 . .
    H H9 0.5033 0.8923 0.3307 0.042 Uiso calc R 1 1 . .
    C C10 0.6546(6) 0.9646(4) 0.2661(3) 0.0408(13) Uani d . 1 1 . .
    H H10A 0.7259 0.9037 0.2754 0.049 Uiso calc R 1 1 . .
    H H10B 0.7095 1.0383 0.2669 0.049 Uiso calc R 1 1 . .
    C C11 0.5697(6) 0.9406(4) 0.1895(3) 0.0398(13) Uani d . 1 1 . .
    H H11A 0.6391 0.9416 0.1516 0.048 Uiso calc R 1 1 . .
    H H11B 0.5234 0.8632 0.1873 0.048 Uiso calc R 1 1 . .
    C C12 0.4503(6) 1.0297(4) 0.1724(3) 0.0389(13) Uani d . 1 1 . .
    H H12 0.4978 1.1067 0.1694 0.047 Uiso calc R 1 1 . .
    C C13 0.3456(6) 1.0352(4) 0.2340(3) 0.0418(13) Uani d . 1 1 . .
    H H13A 0.2750 1.0966 0.2247 0.050 Uiso calc R 1 1 . .
    H H13B 0.2899 0.9618 0.2332 0.050 Uiso calc R 1 1 . .
    C C14 0.4303(6) 1.0587(4) 0.3110(3) 0.0396(13) Uani d . 1 1 . .
    H H14A 0.3608 1.0570 0.3488 0.048 Uiso calc R 1 1 . .
    H H14B 0.4763 1.1362 0.3136 0.048 Uiso calc R 1 1 . .
    C C15 0.2981(6) 1.0670(4) 0.0578(3) 0.0405(13) Uani d . 1 1 . .
    C C16 0.2927(7) 1.1947(4) 0.0751(3) 0.0628(18) Uani d . 1 1 . .
    H H16A 0.3690 1.2176 0.1144 0.094 Uiso calc R 1 1 . .
    H H16B 0.1971 1.2134 0.0909 0.094 Uiso calc R 1 1 . .
    H H16C 0.3085 1.2356 0.0311 0.094 Uiso calc R 1 1 . .
    C C17 0.2196(6) 1.0170(5) -0.0128(3) 0.0425(14) Uani d . 1 1 . .
    C C18 0.2409(7) 0.9003(5) -0.0371(3) 0.0507(15) Uani d . 1 1 . .
    C C19 0.1686(7) 0.8566(5) -0.1058(3) 0.0591(17) Uani d . 1 1 . .
    H H19 0.1866 0.7810 -0.1233 0.071 Uiso calc R 1 1 . .
    C C20 0.0720(7) 0.9235(6) -0.1473(3) 0.0608(18) Uani d . 1 1 . .
    H H20 0.0233 0.8924 -0.1921 0.073 Uiso calc R 1 1 . .
    C C21 0.0462(7) 1.0362(6) -0.1235(3) 0.0608(18) Uani d . 1 1 . .
    H H21 -0.0203 1.0811 -0.1517 0.073 Uiso calc R 1 1 . .
    C C22 0.1200(6) 1.0821(5) -0.0574(3) 0.0509(15) Uani d . 1 1 . .
    H H22 0.1029 1.1588 -0.0419 0.061 Uiso calc R 1 1 . .
    C C23 0.3019(7) 0.3440(5) 0.3478(3) 0.0517(15) Uani d . 1 1 . .
    H H23 0.2733 0.2697 0.3603 0.062 Uiso calc R 1 1 . .
    C C24 0.4097(6) 0.4066(5) 0.3931(3) 0.0570(17) Uani d . 1 1 . .
    H H24 0.4552 0.3738 0.4354 0.068 Uiso calc R 1 1 . .
    C C25 0.4508(6) 0.5175(5) 0.3762(3) 0.0584(17) Uani d . 1 1 . .
    H H25 0.5239 0.5595 0.4071 0.070 Uiso calc R 1 1 . .
    C C26 0.3841(6) 0.5662(5) 0.3139(3) 0.0487(15) Uani d . 1 1 . .
    H H26 0.4127 0.6415 0.3034 0.058 Uiso calc R 1 1 . .
    C C27 0.2739(6) 0.5058(4) 0.2651(3) 0.0378(12) Uani d . 1 1 . .
    C C28 0.2345(6) 0.3910(4) 0.2828(3) 0.0418(14) Uani d . 1 1 . .
    C C29 0.2037(6) 0.5571(4) 0.1977(3) 0.0398(13) Uani d . 1 1 . .
    C C30 0.2285(6) 0.6845(4) 0.1877(3) 0.0567(16) Uani d . 1 1 . .
    H H30A 0.1619 0.7084 0.1467 0.085 Uiso calc R 1 1 . .
    H H30B 0.3294 0.6986 0.1773 0.085 Uiso calc R 1 1 . .
    H H30C 0.2100 0.7284 0.2327 0.085 Uiso calc R 1 1 . .
    C C31 0.0496(6) 0.5264(4) 0.0803(3) 0.0379(13) Uani d . 1 1 . .
    H H31 0.0089 0.6039 0.0888 0.045 Uiso calc R 1 1 . .
    C C32 0.1573(6) 0.5315(4) 0.0199(3) 0.0424(13) Uani d . 1 1 . .
    H H32A 0.2344 0.5905 0.0350 0.051 Uiso calc R 1 1 . .
    H H32B 0.2046 0.4568 0.0146 0.051 Uiso calc R 1 1 . .
    C C33 -0.0771(6) 0.4398(4) 0.0546(3) 0.0420(13) Uani d . 1 1 . .
    H H33A -0.0377 0.3619 0.0502 0.050 Uiso calc R 1 1 . .
    H H33B -0.1476 0.4398 0.0921 0.050 Uiso calc R 1 1 . .
    C C34 0.6985(7) 0.6551(5) 0.1526(3) 0.0535(16) Uani d . 1 1 . .
    H H34 0.7273 0.7295 0.1404 0.064 Uiso calc R 1 1 . .
    C C35 0.5913(7) 0.5937(6) 0.1067(3) 0.0614(18) Uani d . 1 1 . .
    H H35 0.5471 0.6267 0.0641 0.074 Uiso calc R 1 1 . .
    C C36 0.5488(6) 0.4827(6) 0.1238(3) 0.0605(18) Uani d . 1 1 . .
    H H36 0.4750 0.4411 0.0932 0.073 Uiso calc R 1 1 . .
    C C37 0.6156(6) 0.4339(5) 0.1860(3) 0.0521(15) Uani d . 1 1 . .
    H H37 0.5873 0.3585 0.1964 0.063 Uiso calc R 1 1 . .
    C C38 0.7259(6) 0.4945(4) 0.2347(3) 0.0403(13) Uani d . 1 1 . .
    C C39 0.7655(6) 0.6083(4) 0.2172(3) 0.0450(14) Uani d . 1 1 . .
    C C40 0.7956(6) 0.4409(4) 0.3026(3) 0.0382(13) Uani d . 1 1 . .
    C C41 0.7717(7) 0.3141(4) 0.3121(3) 0.0582(18) Uani d . 1 1 . .
    H H41A 0.8326 0.2915 0.3555 0.087 Uiso calc R 1 1 . .
    H H41B 0.7982 0.2703 0.2686 0.087 Uiso calc R 1 1 . .
    H H41C 0.6689 0.2987 0.3184 0.087 Uiso calc R 1 1 . .
    C C42 0.9513(5) 0.4732(4) 0.4197(3) 0.0382(13) Uani d . 1 1 . .
    H H42 0.9922 0.3957 0.4113 0.046 Uiso calc R 1 1 . .
    C C43 0.8430(5) 0.4678(4) 0.4798(3) 0.0398(13) Uani d . 1 1 . .
    H H43A 0.7947 0.5422 0.4846 0.048 Uiso calc R 1 1 . .
    H H43B 0.7666 0.4083 0.4647 0.048 Uiso calc R 1 1 . .
    C C44 1.0776(6) 0.5597(4) 0.4452(3) 0.0391(13) Uani d . 1 1 . .
    H H44A 1.1486 0.5588 0.4079 0.047 Uiso calc R 1 1 . .
    H H44B 1.0383 0.6376 0.4489 0.047 Uiso calc R 1 1 . .
    N N1 0.6309(5) 1.0050(3) 0.3999(2) 0.0394(11) Uani d . 1 1 . .
    N N2 0.3692(5) 0.9952(3) 0.1003(2) 0.0408(11) Uani d . 1 1 . .
    N N3 0.1238(5) 0.4889(3) 0.1507(2) 0.0397(11) Uani d . 1 1 . .
    N N4 0.8768(5) 0.5101(3) 0.3495(2) 0.0406(11) Uani d . 1 1 . .
    O O1 0.6695(6) 1.1708(3) 0.4976(2) 0.0688(13) Uani d . 1 1 . .
    H H1A 0.6349 1.1355 0.4588 0.103 Uiso calc R 1 1 . .
    O O2 0.3297(6) 0.8290(3) 0.0025(2) 0.0714(13) Uani d . 1 1 . .
    H H2A 0.3707 0.8653 0.0397 0.107 Uiso calc R 1 1 . .
    O O5 0.1332(5) 0.3254(3) 0.2392(2) 0.0574(11) Uani d . 1 1 . .
    H H5 0.1070 0.3598 0.2014 0.086 Uiso calc R 1 1 . .
    O O6 0.8666(5) 0.6742(3) 0.2608(2) 0.0581(11) Uani d . 1 1 . .
    H H6 0.8922 0.6402 0.2987 0.087 Uiso calc R 1 1 . .
loop_
    _atom_site_aniso_label
    _atom_site_aniso_U_11
    _atom_site_aniso_U_22
    _atom_site_aniso_U_33
    _atom_site_aniso_U_12
    _atom_site_aniso_U_13
    _atom_site_aniso_U_23
    C1 0.079(5) 0.054(3) 0.039(3) -0.023(3) 0.012(3) -0.002(3)
    C2 0.056(4) 0.088(5) 0.035(3) -0.022(3) -0.002(3) 0.007(3)
    C3 0.044(4) 0.093(5) 0.041(4) -0.001(3) -0.002(3) 0.012(3)
    C4 0.040(4) 0.060(3) 0.041(3) 0.004(3) 0.007(3) 0.007(3)
    C5 0.036(3) 0.042(3) 0.031(3) -0.005(2) 0.004(3) 0.006(2)
    C6 0.057(4) 0.041(3) 0.035(3) -0.007(3) 0.008(3) 0.006(2)
    C7 0.035(3) 0.040(3) 0.036(3) 0.002(2) 0.010(3) 0.007(2)
    C8 0.077(5) 0.044(3) 0.051(4) 0.012(3) -0.007(3) 0.004(3)
    C9 0.036(3) 0.038(3) 0.032(3) -0.002(2) 0.004(3) 0.004(2)
    C10 0.031(3) 0.049(3) 0.042(3) 0.003(2) 0.001(3) 0.001(2)
    C11 0.035(3) 0.048(3) 0.037(3) 0.003(2) 0.004(3) 0.002(2)
    C12 0.039(3) 0.039(3) 0.039(3) 0.001(2) 0.001(3) 0.001(2)
    C13 0.036(3) 0.051(3) 0.039(3) 0.004(2) 0.006(3) 0.003(2)
    C14 0.038(4) 0.047(3) 0.035(3) 0.004(2) 0.009(3) 0.001(2)
    C15 0.040(3) 0.049(3) 0.032(3) -0.001(2) 0.005(3) 0.006(3)
    C16 0.077(5) 0.051(3) 0.058(4) 0.006(3) -0.009(4) 0.003(3)
    C17 0.039(4) 0.055(3) 0.036(3) -0.004(3) 0.011(3) 0.007(3)
    C18 0.055(4) 0.056(4) 0.040(3) -0.008(3) -0.002(3) 0.009(3)
    C19 0.070(5) 0.061(4) 0.045(4) -0.017(3) 0.007(4) -0.002(3)
    C20 0.053(5) 0.087(5) 0.040(4) -0.021(3) 0.000(3) -0.001(3)
    C21 0.037(4) 0.097(5) 0.048(4) 0.001(3) -0.005(3) 0.014(3)
    C22 0.042(4) 0.069(4) 0.042(3) 0.006(3) 0.002(3) 0.009(3)
    C23 0.061(4) 0.053(3) 0.044(3) 0.018(3) 0.015(3) 0.006(3)
    C24 0.051(4) 0.083(4) 0.038(3) 0.019(3) 0.004(3) 0.007(3)
    C25 0.040(4) 0.087(4) 0.046(4) 0.000(3) 0.000(3) -0.005(3)
    C26 0.043(4) 0.062(4) 0.041(3) -0.007(3) 0.008(3) -0.002(3)
    C27 0.038(3) 0.045(3) 0.030(3) 0.003(2) 0.008(3) -0.005(2)
    C28 0.040(4) 0.047(3) 0.039(3) 0.005(3) 0.010(3) -0.002(3)
    C29 0.041(3) 0.043(3) 0.037(3) 0.001(2) 0.007(3) 0.002(2)
    C30 0.069(4) 0.051(3) 0.049(3) -0.006(3) 0.004(3) 0.001(3)
    C31 0.038(4) 0.042(3) 0.033(3) 0.005(2) 0.002(3) 0.001(2)
    C32 0.034(3) 0.052(3) 0.042(3) -0.001(2) 0.005(3) 0.005(2)
    C33 0.039(3) 0.053(3) 0.035(3) 0.000(2) 0.007(3) 0.008(2)
    C34 0.059(4) 0.058(3) 0.045(3) 0.016(3) 0.009(3) 0.009(3)
    C35 0.050(4) 0.089(5) 0.046(4) 0.023(4) 0.002(3) 0.005(3)
    C36 0.040(4) 0.092(5) 0.047(4) 0.007(3) -0.008(3) -0.006(3)
    C37 0.039(4) 0.064(4) 0.053(4) -0.005(3) 0.007(3) -0.004(3)
    C38 0.035(4) 0.052(3) 0.035(3) 0.006(3) 0.011(3) -0.001(2)
    C39 0.052(4) 0.043(3) 0.041(3) 0.009(3) 0.009(3) -0.005(3)
    C40 0.035(4) 0.045(3) 0.036(3) 0.001(2) 0.014(3) -0.006(2)
    C41 0.074(5) 0.046(3) 0.052(4) -0.007(3) -0.004(4) 0.004(3)
    C42 0.039(3) 0.039(3) 0.038(3) 0.005(2) 0.006(3) 0.006(2)
    C43 0.032(3) 0.049(3) 0.039(3) 0.000(2) 0.003(3) 0.005(2)
    C44 0.035(3) 0.045(3) 0.039(3) 0.001(2) 0.011(3) 0.007(2)
    N1 0.041(3) 0.040(2) 0.037(2) -0.0011(19) 0.002(2) 0.0043(19)
    N2 0.041(3) 0.048(3) 0.034(3) 0.001(2) 0.002(2) 0.003(2)
    N3 0.040(3) 0.046(2) 0.034(2) 0.002(2) 0.004(2) 0.0005(19)
    N4 0.044(3) 0.044(2) 0.035(2) 0.002(2) 0.005(2) 0.0022(19)
    O1 0.111(4) 0.040(2) 0.052(3) 0.008(2) -0.008(3) -0.0017(19)
    O2 0.104(4) 0.046(2) 0.059(3) 0.008(2) -0.015(3) 0.000(2)
    O5 0.077(3) 0.044(2) 0.048(2) -0.008(2) -0.005(2) 0.0011(18)
    O6 0.079(3) 0.043(2) 0.050(3) -0.006(2) -0.004(2) 0.0034(18)
_geom_special_details
;
All e.s.d.'s (except the e.s.d. in the dihedral angle between two l.s. planes)
are estimated using the full covariance matrix. The cell e.s.d.'s are taken
into account individually in the estimation of e.s.d.'s in distances, angles
and torsion angles; correlations between e.s.d.'s in cell parameters are only
used when they are defined by crystal symmetry. An approximate (isotropic)
treatment of cell e.s.d.'s is used for estimating e.s.d.'s involving l.s.
planes.
;
loop_
    _geom_bond_atom_site_label_1
    _geom_bond_atom_site_label_2
    _geom_bond_site_symmetry_2
    _geom_bond_distance
    _geom_bond_publ_flag
    C1 C2 . 1.367(8) ?
    C1 C6 . 1.397(7) ?
    C1 H1 . 0.9300 ?
    C2 C3 . 1.373(8) ?
    C2 H2 . 0.9300 ?
    C3 C4 . 1.375(7) ?
    C3 H3 . 0.9300 ?
    C4 C5 . 1.403(6) ?
    C4 H4 . 0.9300 ?
    C5 C6 . 1.402(6) ?
    C5 C7 . 1.476(6) ?
    C6 O1 . 1.346(6) ?
    C7 N1 . 1.293(6) ?
    C7 C8 . 1.502(6) ?
    C8 H8A . 0.9600 ?
    C8 H8B . 0.9600 ?
    C8 H8C . 0.9600 ?
    C9 N1 . 1.460(5) ?
    C9 C10 . 1.519(7) ?
    C9 C14 . 1.526(6) ?
    C9 H9 . 0.9800 ?
    C10 C11 . 1.519(6) ?
    C10 H10A . 0.9700 ?
    C10 H10B . 0.9700 ?
    C11 C12 . 1.522(6) ?
    C11 H11A . 0.9700 ?
    C11 H11B . 0.9700 ?
    C12 N2 . 1.457(6) ?
    C12 C13 . 1.524(7) ?
    C12 H12 . 0.9800 ?
    C13 C14 . 1.523(6) ?
    C13 H13A . 0.9700 ?
    C13 H13B . 0.9700 ?
    C14 H14A . 0.9700 ?
    C14 H14B . 0.9700 ?
    C15 N2 . 1.291(6) ?
    C15 C17 . 1.474(7) ?
    C15 C16 . 1.484(7) ?
    C16 H16A . 0.9600 ?
    C16 H16B . 0.9600 ?
    C16 H16C . 0.9600 ?
    C17 C22 . 1.400(7) ?
    C17 C18 . 1.409(7) ?
    C18 O2 . 1.341(6) ?
    C18 C19 . 1.403(7) ?
    C19 C20 . 1.367(8) ?
    C19 H19 . 0.9300 ?
    C20 C21 . 1.372(8) ?
    C20 H20 . 0.9300 ?
    C21 C22 . 1.379(7) ?
    C21 H21 . 0.9300 ?
    C22 H22 . 0.9300 ?
    C23 C24 . 1.373(7) ?
    C23 C28 . 1.402(7) ?
    C23 H23 . 0.9300 ?
    C24 C25 . 1.374(7) ?
    C24 H24 . 0.9300 ?
    C25 C26 . 1.370(7) ?
    C25 H25 . 0.9300 ?
    C26 C27 . 1.407(6) ?
    C26 H26 . 0.9300 ?
    C27 C28 . 1.417(7) ?
    C27 C29 . 1.468(7) ?
    C28 O5 . 1.338(5) ?
    C29 N3 . 1.279(6) ?
    C29 C30 . 1.497(6) ?
    C30 H30A . 0.9600 ?
    C30 H30B . 0.9600 ?
    C30 H30C . 0.9600 ?
    C31 N3 . 1.462(6) ?
    C31 C33 . 1.522(6) ?
    C31 C32 . 1.528(7) ?
    C31 H31 . 0.9800 ?
    C32 C33 2_565 1.514(6) ?
    C32 H32A . 0.9700 ?
    C32 H32B . 0.9700 ?
    C33 C32 2_565 1.514(6) ?
    C33 H33A . 0.9700 ?
    C33 H33B . 0.9700 ?
    C34 C35 . 1.367(7) ?
    C34 C39 . 1.394(7) ?
    C34 H34 . 0.9300 ?
    C35 C36 . 1.381(8) ?
    C35 H35 . 0.9300 ?
    C36 C37 . 1.368(7) ?
    C36 H36 . 0.9300 ?
    C37 C38 . 1.407(7) ?
    C37 H37 . 0.9300 ?
    C38 C39 . 1.406(7) ?
    C38 C40 . 1.485(7) ?
    C39 O6 . 1.338(6) ?
    C40 N4 . 1.290(6) ?
    C40 C41 . 1.487(6) ?
    C41 H41A . 0.9600 ?
    C41 H41B . 0.9600 ?
    C41 H41C . 0.9600 ?
    C42 N4 . 1.459(6) ?
    C42 C44 . 1.517(6) ?
    C42 C43 . 1.528(6) ?
    C42 H42 . 0.9800 ?
    C43 C44 2_766 1.516(6) ?
    C43 H43A . 0.9700 ?
    C43 H43B . 0.9700 ?
    C44 C43 2_766 1.516(6) ?
    C44 H44A . 0.9700 ?
    C44 H44B . 0.9700 ?
    O1 H1A . 0.8200 ?
    O2 H2A . 0.8200 ?
    O5 H5 . 0.8201 ?
    O6 H6 . 0.8201 ?
loop_
    _geom_angle_atom_site_label_1
    _geom_angle_atom_site_label_2
    _geom_angle_atom_site_label_3
    _geom_angle_site_symmetry_1
    _geom_angle_site_symmetry_3
    _geom_angle
    _geom_angle_publ_flag
    C2 C1 C6 . . 120.8(6) ?
    C2 C1 H1 . . 119.4 ?
    C6 C1 H1 . . 119.8 ?
    C3 C2 C1 . . 120.6(5) ?
    C3 C2 H2 . . 119.7 ?
    C1 C2 H2 . . 119.7 ?
    C2 C3 C4 . . 119.5(5) ?
    C2 C3 H3 . . 120.4 ?
    C4 C3 H3 . . 120.1 ?
    C3 C4 C5 . . 121.7(5) ?
    C3 C4 H4 . . 119.2 ?
    C5 C4 H4 . . 119.1 ?
    C4 C5 C6 . . 117.9(4) ?
    C4 C5 C7 . . 121.1(4) ?
    C6 C5 C7 . . 121.0(4) ?
    O1 C6 C1 . . 118.7(5) ?
    O1 C6 C5 . . 121.8(4) ?
    C1 C6 C5 . . 119.5(5) ?
    N1 C7 C5 . . 117.1(4) ?
    N1 C7 C8 . . 123.3(4) ?
    C5 C7 C8 . . 119.6(4) ?
    C7 C8 H8A . . 109.6 ?
    C7 C8 H8B . . 109.5 ?
    H8A C8 H8B . . 109.5 ?
    C7 C8 H8C . . 109.4 ?
    H8A C8 H8C . . 109.5 ?
    H8B C8 H8C . . 109.5 ?
    N1 C9 C10 . . 110.9(4) ?
    N1 C9 C14 . . 107.6(4) ?
    C10 C9 C14 . . 110.1(4) ?
    N1 C9 H9 . . 109.4 ?
    C10 C9 H9 . . 109.4 ?
    C14 C9 H9 . . 109.3 ?
    C9 C10 C11 . . 111.4(4) ?
    C9 C10 H10A . . 109.2 ?
    C11 C10 H10A . . 109.4 ?
    C9 C10 H10B . . 109.6 ?
    C11 C10 H10B . . 109.3 ?
    H10A C10 H10B . . 107.9 ?
    C12 C11 C10 . . 112.4(4) ?
    C12 C11 H11A . . 109.1 ?
    C10 C11 H11A . . 109.1 ?
    C12 C11 H11B . . 109.1 ?
    C10 C11 H11B . . 109.2 ?
    H11A C11 H11B . . 107.9 ?
    N2 C12 C11 . . 108.3(4) ?
    N2 C12 C13 . . 110.7(4) ?
    C11 C12 C13 . . 110.0(4) ?
    N2 C12 H12 . . 109.2 ?
    C11 C12 H12 . . 109.3 ?
    C13 C12 H12 . . 109.2 ?
    C14 C13 C12 . . 111.6(4) ?
    C14 C13 H13A . . 109.3 ?
    C12 C13 H13A . . 109.5 ?
    C14 C13 H13B . . 109.3 ?
    C12 C13 H13B . . 109.1 ?
    H13A C13 H13B . . 108.0 ?
    C13 C14 C9 . . 112.3(4) ?
    C13 C14 H14A . . 109.2 ?
    C9 C14 H14A . . 109.2 ?
    C13 C14 H14B . . 109.0 ?
    C9 C14 H14B . . 109.2 ?
    H14A C14 H14B . . 107.8 ?
    N2 C15 C17 . . 116.7(4) ?
    N2 C15 C16 . . 124.4(5) ?
    C17 C15 C16 . . 118.9(4) ?
    C15 C16 H16A . . 109.4 ?
    C15 C16 H16B . . 109.5 ?
    H16A C16 H16B . . 109.5 ?
    C15 C16 H16C . . 109.5 ?
    H16A C16 H16C . . 109.5 ?
    H16B C16 H16C . . 109.5 ?
    C22 C17 C18 . . 117.5(5) ?
    C22 C17 C15 . . 121.7(5) ?
    C18 C17 C15 . . 120.7(5) ?
    O2 C18 C19 . . 118.2(5) ?
    O2 C18 C17 . . 122.5(5) ?
    C19 C18 C17 . . 119.3(5) ?
    C20 C19 C18 . . 120.9(6) ?
    C20 C19 H19 . . 119.8 ?
    C18 C19 H19 . . 119.4 ?
    C19 C20 C21 . . 120.7(5) ?
    C19 C20 H20 . . 119.7 ?
    C21 C20 H20 . . 119.6 ?
    C20 C21 C22 . . 119.3(6) ?
    C20 C21 H21 . . 120.2 ?
    C22 C21 H21 . . 120.5 ?
    C21 C22 C17 . . 122.2(6) ?
    C21 C22 H22 . . 118.8 ?
    C17 C22 H22 . . 119.0 ?
    C24 C23 C28 . . 120.6(5) ?
    C24 C23 H23 . . 119.8 ?
    C28 C23 H23 . . 119.6 ?
    C23 C24 C25 . . 120.4(5) ?
    C23 C24 H24 . . 119.6 ?
    C25 C24 H24 . . 120.0 ?
    C26 C25 C24 . . 120.0(5) ?
    C26 C25 H25 . . 120.0 ?
    C24 C25 H25 . . 120.0 ?
    C25 C26 C27 . . 122.1(5) ?
    C25 C26 H26 . . 119.0 ?
    C27 C26 H26 . . 118.9 ?
    C26 C27 C28 . . 117.1(5) ?
    C26 C27 C29 . . 122.2(5) ?
    C28 C27 C29 . . 120.6(4) ?
    O5 C28 C23 . . 118.5(5) ?
    O5 C28 C27 . . 121.8(5) ?
    C23 C28 C27 . . 119.8(5) ?
    N3 C29 C27 . . 117.3(4) ?
    N3 C29 C30 . . 123.8(5) ?
    C27 C29 C30 . . 118.9(4) ?
    C29 C30 H30A . . 109.5 ?
    C29 C30 H30B . . 109.7 ?
    H30A C30 H30B . . 109.5 ?
    C29 C30 H30C . . 109.2 ?
    H30A C30 H30C . . 109.5 ?
    H30B C30 H30C . . 109.5 ?
    N3 C31 C33 . . 108.2(4) ?
    N3 C31 C32 . . 111.4(4) ?
    C33 C31 C32 . . 109.6(4) ?
    N3 C31 H31 . . 109.3 ?
    C33 C31 H31 . . 109.1 ?
    C32 C31 H31 . . 109.2 ?
    C33 C32 C31 2_565 . 111.1(4) ?
    C33 C32 H32A 2_565 . 109.4 ?
    C31 C32 H32A . . 109.3 ?
    C33 C32 H32B 2_565 . 109.6 ?
    C31 C32 H32B . . 109.4 ?
    H32A C32 H32B . . 108.0 ?
    C32 C33 C31 2_565 . 112.3(4) ?
    C32 C33 H33A 2_565 . 109.3 ?
    C31 C33 H33A . . 109.0 ?
    C32 C33 H33B 2_565 . 109.1 ?
    C31 C33 H33B . . 109.2 ?
    H33A C33 H33B . . 107.9 ?
    C35 C34 C39 . . 121.3(5) ?
    C35 C34 H34 . . 119.3 ?
    C39 C34 H34 . . 119.4 ?
    C34 C35 C36 . . 119.8(5) ?
    C34 C35 H35 . . 120.3 ?
    C36 C35 H35 . . 119.9 ?
    C37 C36 C35 . . 119.9(5) ?
    C37 C36 H36 . . 120.0 ?
    C35 C36 H36 . . 120.1 ?
    C36 C37 C38 . . 122.0(5) ?
    C36 C37 H37 . . 119.0 ?
    C38 C37 H37 . . 119.1 ?
    C39 C38 C37 . . 117.3(5) ?
    C39 C38 C40 . . 121.4(4) ?
    C37 C38 C40 . . 121.3(5) ?
    O6 C39 C34 . . 118.3(5) ?
    O6 C39 C38 . . 122.0(5) ?
    C34 C39 C38 . . 119.7(5) ?
    N4 C40 C38 . . 116.0(4) ?
    N4 C40 C41 . . 124.3(5) ?
    C38 C40 C41 . . 119.7(4) ?
    C40 C41 H41A . . 109.4 ?
    C40 C41 H41B . . 109.8 ?
    H41A C41 H41B . . 109.5 ?
    C40 C41 H41C . . 109.2 ?
    H41A C41 H41C . . 109.5 ?
    H41B C41 H41C . . 109.5 ?
    N4 C42 C44 . . 108.4(4) ?
    N4 C42 C43 . . 111.0(4) ?
    C44 C42 C43 . . 109.9(4) ?
    N4 C42 H42 . . 109.1 ?
    C44 C42 H42 . . 109.2 ?
    C43 C42 H42 . . 109.2 ?
    C44 C43 C42 2_766 . 111.3(4) ?
    C44 C43 H43A 2_766 . 109.2 ?
    C42 C43 H43A . . 109.4 ?
    C44 C43 H43B 2_766 . 109.4 ?
    C42 C43 H43B . . 109.4 ?
    H43A C43 H43B . . 108.0 ?
    C43 C44 C42 2_766 . 112.3(4) ?
    C43 C44 H44A 2_766 . 109.2 ?
    C42 C44 H44A . . 109.1 ?
    C43 C44 H44B 2_766 . 109.0 ?
    C42 C44 H44B . . 109.3 ?
    H44A C44 H44B . . 107.9 ?
    C7 N1 C9 . . 123.8(4) ?
    C15 N2 C12 . . 123.8(4) ?
    C29 N3 C31 . . 123.6(4) ?
    C40 N4 C42 . . 123.5(4) ?
    C6 O1 H1A . . 109.4 ?
    C18 O2 H2A . . 109.6 ?
    C28 O5 H5 . . 109.4 ?
    C39 O6 H6 . . 109.5 ?
loop_
    _geom_torsion_atom_site_label_1
    _geom_torsion_atom_site_label_2
    _geom_torsion_atom_site_label_3
    _geom_torsion_atom_site_label_4
    _geom_torsion_site_symmetry_1
    _geom_torsion_site_symmetry_2
    _geom_torsion_site_symmetry_3
    _geom_torsion_site_symmetry_4
    _geom_torsion
    _geom_torsion_publ_flag
    C6 C1 C2 C3 . . . . -0.8(9) ?
    C1 C2 C3 C4 . . . . -0.1(9) ?
    C2 C3 C4 C5 . . . . -0.4(9) ?
    C3 C4 C5 C6 . . . . 1.9(8) ?
    C3 C4 C5 C7 . . . . -179.7(5) ?
    C2 C1 C6 O1 . . . . -177.6(6) ?
    C2 C1 C6 C5 . . . . 2.2(9) ?
    C4 C5 C6 O1 . . . . 177.1(5) ?
    C7 C5 C6 O1 . . . . -1.3(8) ?
    C4 C5 C6 C1 . . . . -2.7(8) ?
    C7 C5 C6 C1 . . . . 178.9(5) ?
    C4 C5 C7 N1 . . . . -169.6(5) ?
    C6 C5 C7 N1 . . . . 8.8(7) ?
    C4 C5 C7 C8 . . . . 11.7(8) ?
    C6 C5 C7 C8 . . . . -169.9(5) ?
    N1 C9 C10 C11 . . . . -173.8(4) ?
    C14 C9 C10 C11 . . . . -54.9(5) ?
    C9 C10 C11 C12 . . . . 56.3(5) ?
    C10 C11 C12 N2 . . . . -176.4(4) ?
    C10 C11 C12 C13 . . . . -55.2(5) ?
    N2 C12 C13 C14 . . . . 174.1(4) ?
    C11 C12 C13 C14 . . . . 54.3(5) ?
    C12 C13 C14 C9 . . . . -55.5(5) ?
    N1 C9 C14 C13 . . . . 176.0(4) ?
    C10 C9 C14 C13 . . . . 55.0(5) ?
    N2 C15 C17 C22 . . . . 169.6(5) ?
    C16 C15 C17 C22 . . . . -11.2(8) ?
    N2 C15 C17 C18 . . . . -9.4(8) ?
    C16 C15 C17 C18 . . . . 169.9(5) ?
    C22 C17 C18 O2 . . . . -177.6(5) ?
    C15 C17 C18 O2 . . . . 1.4(9) ?
    C22 C17 C18 C19 . . . . 3.2(8) ?
    C15 C17 C18 C19 . . . . -177.8(5) ?
    O2 C18 C19 C20 . . . . 177.3(6) ?
    C17 C18 C19 C20 . . . . -3.4(9) ?
    C18 C19 C20 C21 . . . . 1.5(10) ?
    C19 C20 C21 C22 . . . . 0.6(9) ?
    C20 C21 C22 C17 . . . . -0.8(9) ?
    C18 C17 C22 C21 . . . . -1.1(9) ?
    C15 C17 C22 C21 . . . . 179.9(5) ?
    C28 C23 C24 C25 . . . . 1.4(8) ?
    C23 C24 C25 C26 . . . . 0.0(9) ?
    C24 C25 C26 C27 . . . . -0.5(9) ?
    C25 C26 C27 C28 . . . . -0.5(8) ?
    C25 C26 C27 C29 . . . . -179.1(5) ?
    C24 C23 C28 O5 . . . . 178.0(5) ?
    C24 C23 C28 C27 . . . . -2.4(8) ?
    C26 C27 C28 O5 . . . . -178.5(5) ?
    C29 C27 C28 O5 . . . . 0.1(8) ?
    C26 C27 C28 C23 . . . . 1.9(8) ?
    C29 C27 C28 C23 . . . . -179.5(5) ?
    C26 C27 C29 N3 . . . . 168.5(5) ?
    C28 C27 C29 N3 . . . . -10.1(8) ?
    C26 C27 C29 C30 . . . . -11.7(8) ?
    C28 C27 C29 C30 . . . . 169.7(5) ?
    N3 C31 C32 C33 . . . 2_565 175.1(4) ?
    C33 C31 C32 C33 . . . 2_565 55.4(6) ?
    N3 C31 C33 C32 . . . 2_565 -177.7(4) ?
    C32 C31 C33 C32 . . . 2_565 -56.0(6) ?
    C39 C34 C35 C36 . . . . -0.7(9) ?
    C34 C35 C36 C37 . . . . -0.9(9) ?
    C35 C36 C37 C38 . . . . 1.2(9) ?
    C36 C37 C38 C39 . . . . 0.1(8) ?
    C36 C37 C38 C40 . . . . 179.1(6) ?
    C35 C34 C39 O6 . . . . -178.1(5) ?
    C35 C34 C39 C38 . . . . 2.0(8) ?
    C37 C38 C39 O6 . . . . 178.4(5) ?
    C40 C38 C39 O6 . . . . -0.6(8) ?
    C37 C38 C39 C34 . . . . -1.6(8) ?
    C40 C38 C39 C34 . . . . 179.4(5) ?
    C39 C38 C40 N4 . . . . 9.9(8) ?
    C37 C38 C40 N4 . . . . -169.1(5) ?
    C39 C38 C40 C41 . . . . -169.0(5) ?
    C37 C38 C40 C41 . . . . 12.0(8) ?
    N4 C42 C43 C44 . . . 2_766 -174.8(4) ?
    C44 C42 C43 C44 . . . 2_766 -54.9(6) ?
    N4 C42 C44 C43 . . . 2_766 176.9(4) ?
    C43 C42 C44 C43 . . . 2_766 55.4(6) ?
    C5 C7 N1 C9 . . . . 179.2(4) ?
    C8 C7 N1 C9 . . . . -2.2(8) ?
    C10 C9 N1 C7 . . . . -83.5(6) ?
    C14 C9 N1 C7 . . . . 156.0(5) ?
    C17 C15 N2 C12 . . . . -178.9(5) ?
    C16 C15 N2 C12 . . . . 1.8(9) ?
    C11 C12 N2 C15 . . . . -155.7(5) ?
    C13 C12 N2 C15 . . . . 83.6(6) ?
    C27 C29 N3 C31 . . . . -178.6(5) ?
    C30 C29 N3 C31 . . . . 1.6(8) ?
    C33 C31 N3 C29 . . . . -158.9(5) ?
    C32 C31 N3 C29 . . . . 80.6(6) ?
    C38 C40 N4 C42 . . . . 178.8(5) ?
    C41 C40 N4 C42 . . . . -2.4(8) ?
    C44 C42 N4 C40 . . . . 159.2(5) ?
    C43 C42 N4 C40 . . . . -80.0(6) ?
loop_
    _geom_hbond_atom_site_label_D
    _geom_hbond_atom_site_label_H
    _geom_hbond_atom_site_label_A
    _geom_hbond_site_symmetry_A
    _geom_hbond_distance_DH
    _geom_hbond_distance_HA
    _geom_hbond_distance_DA
    _geom_hbond_angle_DHA
    O6 H6 N4 1_555 0.82 1.79 2.526(5) 146.6
    O5 H5 N3 1_555 0.82 1.80 2.523(5) 147.0
    O2 H2A N2 1_555 0.82 1.80 2.516(5) 145.4
    O1 H1A N1 1_555 0.82 1.79 2.520(5) 147.2
    C11 H11A Cg1 2_655 0.97 2.64 3.552(3) 155
    C14 H14A Cg2 2_656 0.97 2.63 3.5400(10)
                                          156
    C33 H33B Cg3 1_455 0.97 2.62 3.510(4) 151
    C44 H44A Cg4 1_655 0.97 2.61 3.504(4) 152
