# Supplementary material for: 2,2′-{[(1E,1′E)-(Cyclo­hexane-1,4-diyl)­bis(aza­nylyl­idene)]bis­(ethan-1-yl-1-yl­idene)}diphenol
Source: Acta Crystallogr Sect E Struct Rep Online. 2013 Sep 28;69(Pt 10):o1593. doi: 10.1107/S1600536813026123 (PMC3790448; doi:10.1107/S1600536813026123)
Supplement: Supplementary file 2 [file e-69-o1593-Isup2.hkl]

# 
# h,k,l, Fc-squared, Fo-squared, sigma(Fo-squared) and status flag 
# 
data_I
_shelx_title ' new in P-1' 
_shelx_refln_list_code          4 
_shelx_F_calc_maximum      274.68 
_exptl_crystal_F_000       752.00 
_reflns_d_resolution_high  0.8409 
 
loop_ 
 _symmetry_equiv_pos_as_xyz 
 'x, y, z' 
 '-x, -y, -z' 
 
_cell_length_a     9.0299 
_cell_length_b    11.4718 
_cell_length_c    17.9652 
_cell_angle_alpha  92.946 
_cell_angle_beta   95.521 
_cell_angle_gamma  91.204 
 
_shelx_F_squared_multiplier     1.000 
 
loop_ 
 _refln_index_h 
 _refln_index_k 
 _refln_index_l 
 _refln_F_squared_calc 
 _refln_F_squared_meas 
 _refln_F_squared_sigma 
 _refln_observed_status 
   1   0   0      132.57      142.34      3.45 o 
   2   0   0     7894.35     8902.39    179.89 o 
   3   0   0        1.03        1.90      1.32 o 
   4   0   0      588.93      582.14     14.21 o 
   5   0   0       50.68       72.32      2.43 o 
   6   0   0      352.64      469.19     10.28 o 
   7   0   0        1.71        0.87      1.57 o 
   8   0   0       38.67       37.32      3.07 o 
   9   0   0       11.33       13.83      4.07 o 
  10   0   0       75.98       88.88      4.43 o 
 -10   1   0        3.16       29.82      5.21 o 
  -9   1   0       93.89      100.07     12.53 o 
  -8   1   0        4.87       40.40      4.19 o 
  -7   1   0      241.81      242.24      6.03 o 
  -6   1   0      387.74      707.56     21.31 o 
  -5   1   0       38.96       35.08      2.09 o 
  -4   1   0      144.49      100.31      3.34 o 
  -3   1   0     5141.06     4994.54    119.60 o 
  -2   1   0      304.10      275.53     14.04 o 
  -1   1   0     2130.34     1894.88     38.57 o 
   0   1   0        0.01       10.73      0.83 o 
   1   1   0     3769.95     3241.14     53.48 o 
   2   1   0      434.59      374.66      5.43 o 
   3   1   0     2385.47     3001.10     59.73 o 
   4   1   0       38.12       35.28      2.56 o 
   5   1   0       17.07       16.88      1.34 o 
   6   1   0     1685.70     1729.26     35.03 o 
   7   1   0       59.17      100.23      4.56 o 
   8   1   0      136.27      132.32      4.94 o 
   9   1   0      117.54      121.38      4.84 o 
  10   1   0       96.81      114.05      5.03 o 
 -10   2   0      144.20      142.49      7.14 o 
  -9   2   0        1.89        8.00      3.07 o 
  -8   2   0       38.74       51.04      4.25 o 
  -7   2   0        0.50        8.78      3.89 o 
  -6   2   0      329.18      341.12     15.02 o 
  -5   2   0      622.07      615.26     15.11 o 
  -4   2   0      232.78      261.00      7.76 o 
  -3   2   0      245.73      288.91     24.33 o 
  -2   2   0     1788.27     1575.74     28.54 o 
  -1   2   0       34.75       43.89      1.13 o 
   1   2   0       44.87       55.08      1.20 o 
   2   2   0     3465.04     3208.91     44.99 o 
   3   2   0      558.00      542.15      7.92 o 
   4   2   0      151.74      185.26      4.39 o 
   5   2   0        2.15        0.78      1.36 o 
   6   2   0      510.88      479.85      8.68 o 
   7   2   0      176.51      163.80      4.23 o 
   8   2   0       12.69       19.84      2.29 o 
   9   2   0       11.04       12.59      2.75 o 
  10   2   0       74.18       63.12      4.87 o 
 -10   3   0      177.35      188.21     11.74 o 
  -9   3   0      122.59      128.24      8.85 o 
  -8   3   0        5.47        6.66      5.72 o 
  -7   3   0      179.63      170.14      5.55 o 
  -6   3   0      671.19      674.60     16.78 o 
  -5   3   0      456.56      478.81     12.13 o 
  -4   3   0      151.02      130.66      8.39 o 
  -3   3   0      337.44      339.67      6.65 o 
  -2   3   0     1896.28     1709.53     26.96 o 
  -1   3   0      758.42      734.90     10.55 o 
   0   3   0        1.53        0.20      0.48 o 
   1   3   0      809.70      821.90     12.80 o 
   2   3   0     2084.19     1889.15     28.69 o 
   3   3   0      247.32      258.12      4.09 o 
   4   3   0      207.41      191.33      3.85 o 
   5   3   0      289.56      311.59      7.60 o 
   6   3   0      161.64      153.74      4.45 o 
   7   3   0      158.21      148.78      4.10 o 
   8   3   0       16.41       22.76      2.79 o 
   9   3   0       98.53       98.10      5.59 o 
  10   3   0      202.83      189.62     10.96 o 
  -9   4   0        8.42        8.46      4.78 o 
  -8   4   0        5.92        3.67      2.87 o 
  -7   4   0      247.84      224.75      7.60 o 
  -6   4   0       27.15       43.80      3.79 o 
  -5   4   0      205.71      219.48      6.39 o 
  -4   4   0        5.77        8.19      1.97 o 
  -3   4   0     2433.61     2299.85     39.17 o 
  -2   4   0      257.06      218.77      3.98 o 
  -1   4   0     4810.84     4432.50     65.48 o 
   0   4   0     1047.17     1095.18     15.25 o 
   1   4   0     6978.94     6509.18     97.83 o 
   2   4   0      127.32       97.02      2.78 o 
   3   4   0     1821.08     1724.23     26.39 o 
   4   4   0      108.89       99.44      2.55 o 
   5   4   0      315.68      296.31      6.40 o 
   6   4   0      146.64      121.60      3.61 o 
   7   4   0      340.04      299.35     10.14 o 
   8   4   0       34.19       24.37      2.60 o 
   9   4   0        3.50        0.16      3.84 o 
  10   4   0       71.75       69.13      7.20 o 
  -9   5   0       15.70       19.65      5.32 o 
  -8   5   0       42.22       50.11      6.11 o 
  -7   5   0      227.05      207.11      8.28 o 
  -6   5   0       18.84       18.66      2.39 o 
  -5   5   0      675.73      653.61     16.14 o 
  -4   5   0       45.51       59.14      2.42 o 
  -3   5   0     1306.80     1198.15     19.14 o 
  -2   5   0     2134.39     1877.73     29.54 o 
  -1   5   0     2601.18     2407.74     38.55 o 
   0   5   0      252.59      259.65      4.69 o 
   1   5   0     3420.14     3209.87     52.33 o 
   2   5   0     1444.86     1342.36     22.35 o 
   3   5   0     1951.74     1754.51     31.87 o 
   4   5   0       12.20       24.48      1.67 o 
   5   5   0      743.39      697.81     15.19 o 
   6   5   0      140.20      136.35      4.46 o 
   7   5   0      632.83      600.00     13.60 o 
   8   5   0        0.05       -0.57      2.11 o 
   9   5   0        0.05       -5.95      3.99 o 
  -8   6   0        1.17        6.81      3.87 o 
  -7   6   0      240.52      213.18      7.66 o 
  -6   6   0      637.27      632.07     20.04 o 
  -5   6   0       66.22       57.62      2.79 o 
  -4   6   0      254.60      226.63      5.47 o 
  -3   6   0       40.91       42.81      1.90 o 
  -2   6   0      747.11      648.73     11.10 o 
  -1   6   0     5137.17     5516.91     87.49 o 
   0   6   0     1649.73     1515.76     23.96 o 
   1   6   0     5733.99     6161.34     94.87 o 
   2   6   0      172.96      151.77      3.49 o 
   3   6   0        6.30        4.41      1.25 o 
   4   6   0        2.59        0.43      1.38 o 
   5   6   0      763.55      715.54     15.74 o 
   6   6   0       92.75       95.96      4.07 o 
   7   6   0       15.97       13.75      2.57 o 
   8   6   0       20.45       29.89      3.55 o 
   9   6   0        4.23        1.64      4.62 o 
  -8   7   0        0.07       -2.90      7.44 o 
  -7   7   0      446.67      410.33     12.62 o 
  -6   7   0       73.66       75.94      4.04 o 
  -5   7   0      837.73      742.55     15.21 o 
  -4   7   0       29.14       40.87      2.97 o 
  -3   7   0        1.28        1.26      1.28 o 
  -2   7   0        2.38       -1.59      1.10 o 
  -1   7   0      175.82      163.71      4.50 o 
   0   7   0      141.61      158.62      3.49 o 
   1   7   0       63.47       61.20      2.09 o 
   2   7   0       19.49       12.37      1.56 o 
   3   7   0      111.84      111.33      3.51 o 
   4   7   0       92.25       71.16      3.12 o 
   5   7   0      830.68      790.44     17.47 o 
   6   7   0      297.75      286.99      7.82 o 
   7   7   0      452.76      410.38     12.03 o 
   8   7   0       32.03       25.75      3.69 o 
   9   7   0        8.05        5.57      4.04 o 
  -8   8   0       63.40       63.57      7.75 o 
  -7   8   0       12.23        9.66      3.77 o 
  -6   8   0      235.37      246.63      7.32 o 
  -5   8   0      967.20      896.81     18.22 o 
  -4   8   0       40.61       51.96      3.13 o 
  -3   8   0        1.02        0.78      1.46 o 
  -2   8   0        3.94        3.14      1.38 o 
  -1   8   0        1.44        2.02      1.32 o 
   0   8   0      497.38      445.51      7.96 o 
   1   8   0       45.34       54.15      2.53 o 
   2   8   0       12.14       14.70      1.80 o 
   3   8   0       95.38       90.31      3.54 o 
   4   8   0      256.06      228.12      5.93 o 
   5   8   0      407.73      393.12      9.99 o 
   6   8   0       98.19       89.52      5.20 o 
   7   8   0       17.38       19.23      3.71 o 
   8   8   0      181.03      168.82      8.55 o 
  -8   9   0      106.43       86.43      8.61 o 
  -7   9   0      145.21      132.18      6.43 o 
  -6   9   0       89.77       93.24      4.72 o 
  -5   9   0      138.12      130.41      5.27 o 
  -4   9   0       17.09       26.67      2.99 o 
  -3   9   0      179.35      184.48      4.72 o 
  -2   9   0       87.90       97.41      3.06 o 
  -1   9   0       94.28       78.53      2.90 o 
   0   9   0        0.46        0.50      1.27 o 
   1   9   0       83.97       69.02      2.83 o 
   2   9   0        7.71        8.45      1.90 o 
   3   9   0       26.90       25.13      2.59 o 
   4   9   0       23.24       18.73      3.59 o 
   5   9   0        0.15       -4.28      2.85 o 
   6   9   0       73.80       92.20      5.52 o 
   7   9   0       58.95       73.18      5.45 o 
  -7  10   0      134.23      148.91     10.96 o 
  -6  10   0       53.28       70.00      6.79 o 
  -5  10   0        4.84        2.31      2.87 o 
  -4  10   0       76.92       77.82      4.37 o 
  -3  10   0       44.17       39.86      3.63 o 
  -2  10   0      133.74      113.25      4.68 o 
  -1  10   0        8.80       14.15      2.00 o 
   0  10   0        5.74        5.56      1.78 o 
   1  10   0       12.44       22.38      2.27 o 
   2  10   0      113.67       96.64      4.02 o 
   3  10   0       56.57       67.57      4.78 o 
   4  10   0       23.18       23.71      3.79 o 
   5  10   0        7.23        4.35      3.32 o 
   6  10   0       49.18       62.62      5.24 o 
   7  10   0      103.98      120.09      6.58 o 
  -6  11   0      101.84      120.82      5.70 o 
  -5  11   0        0.26       -4.24      2.83 o 
  -4  11   0       12.93       21.72      3.44 o 
  -3  11   0       31.69       34.19      3.76 o 
  -2  11   0       11.77       13.51      3.32 o 
  -1  11   0       35.75       45.99      3.82 o 
   0  11   0        3.94        9.72      2.80 o 
   1  11   0       12.76       15.31      5.30 o 
   2  11   0        5.12        4.36      3.29 o 
   3  11   0       46.62       51.66      5.94 o 
   4  11   0        9.70        4.20      4.64 o 
   5  11   0        0.04       -1.53      4.10 o 
   6  11   0       52.59       61.99      6.77 o 
  -5  12   0        5.71       11.76      3.81 o 
  -4  12   0       11.12       24.81      3.97 o 
  -3  12   0        0.44        5.40      4.51 o 
  -2  12   0       31.32       37.78      5.68 o 
  -1  12   0        8.32       12.46      3.93 o 
   0  12   0       74.52       82.91      5.73 o 
   1  12   0       11.28       14.11      4.78 o 
   2  12   0       45.93       52.44      5.77 o 
   3  12   0       29.71       34.26     15.50 o 
   4  12   0       19.29       29.32      6.07 o 
  -3  13   0        0.78        1.04      4.90 o 
  -2  13   0       75.36      100.77      7.94 o 
  -1  13   0       43.93       45.16      6.45 o 
   0  13   0        1.28       -1.05      4.63 o 
   1  13   0       13.77       19.24      5.67 o 
   2  13   0      128.27      165.51      9.79 o 
  -3 -13   1        0.41       -3.39      4.69 o 
  -2 -13   1        1.58        3.31      4.89 o 
  -1 -13   1        0.43       -6.65      4.44 o 
   0 -13   1        0.02        0.22      4.66 o 
   1 -13   1        0.13       -0.48      4.55 o 
   2 -13   1        0.75       -2.10      4.59 o 
   3 -13   1        0.08        3.03      5.05 o 
  -4 -12   1        0.05       -5.30      4.25 o 
  -3 -12   1        0.08        3.42      4.48 o 
  -2 -12   1        0.17       -2.49      3.30 o 
  -1 -12   1        0.01        0.07      3.34 o 
   0 -12   1        0.32        0.07      3.19 o 
   1 -12   1        0.02       -4.81      3.23 o 
   2 -12   1        0.14        2.03      4.09 o 
   3 -12   1        0.25        0.27      3.22 o 
   4 -12   1        0.09       -2.71      3.13 o 
   5 -12   1        0.02       -2.04      3.33 o 
  -6 -11   1        0.57        3.50      4.60 o 
  -5 -11   1        0.03        1.08      4.50 o 
  -4 -11   1        0.33       -1.88      3.88 o 
  -3 -11   1        0.11       -3.20      3.35 o 
  -2 -11   1        1.00        0.33      3.12 o 
  -1 -11   1        0.01       -1.40      3.06 o 
   0 -11   1        0.48       -0.42      2.73 o 
   1 -11   1        0.10       -3.09      2.37 o 
   2 -11   1        0.04       -3.04      2.79 o 
   3 -11   1        0.02       -2.58      3.37 o 
   4 -11   1        0.00       -4.03      2.68 o 
   5 -11   1        0.01        2.36      3.03 o 
   6 -11   1        0.04       -0.08      3.59 o 
  -7 -10   1        0.61        2.49      3.72 o 
  -6 -10   1        0.03       -1.26      3.24 o 
  -5 -10   1        0.09       -2.42      3.01 o 
  -4 -10   1        0.06       -4.20      2.80 o 
  -3 -10   1        0.00       -3.76      2.53 o 
  -2 -10   1        0.06       -2.80      1.87 o 
  -1 -10   1        0.10       -1.52      1.82 o 
   0 -10   1        0.00       -0.78      1.31 o 
   1 -10   1        0.06       -0.65      1.60 o 
   2 -10   1        0.43        0.86      2.30 o 
   3 -10   1        0.03       -0.42      2.47 o 
   4 -10   1        0.02        2.02      2.72 o 
   5 -10   1        0.01       -0.35      2.75 o 
   6 -10   1        0.06        0.19      3.06 o 
   7 -10   1        0.00        1.80      5.48 o 
  -7  -9   1        0.48       -4.47      3.26 o 
  -6  -9   1        0.15       -4.43      2.95 o 
  -5  -9   1        0.00       -4.85      3.23 o 
  -4  -9   1        0.05       -4.01      2.68 o 
  -3  -9   1        0.01       -2.56      1.70 o 
  -2  -9   1        0.47       -2.22      1.48 o 
  -1  -9   1        0.02       -1.92      1.28 o 
   0  -9   1        0.42       -0.69      1.27 o 
   1  -9   1        0.61       -0.45      1.46 o 
   2  -9   1        0.12        0.81      1.47 o 
   3  -9   1        1.26        1.88      1.76 o 
   4  -9   1        0.15        0.20      2.17 o 
   5  -9   1        1.11       -2.49      2.67 o 
   6  -9   1        0.06       -0.71      2.88 o 
   7  -9   1        0.76       -0.03      4.20 o 
   8  -9   1        0.38        2.35      5.17 o 
  -8  -8   1        0.07       -1.00      3.33 o 
  -7  -8   1        0.02       -6.37      4.57 o 
  -6  -8   1        0.38       -4.25      2.83 o 
  -5  -8   1        1.61        1.32      2.42 o 
  -4  -8   1        0.03       -2.68      1.78 o 
  -3  -8   1        0.26       -2.28      1.52 o 
  -2  -8   1        0.03       -1.32      1.10 o 
  -1  -8   1        0.05       -0.33      1.11 o 
   0  -8   1        0.69        0.64      1.13 o 
   1  -8   1        0.07        0.11      1.25 o 
   2  -8   1        0.26       -0.52      1.24 o 
   3  -8   1        0.13        2.41      1.55 o 
   4  -8   1        0.14       -0.86      2.04 o 
   5  -8   1        1.17        2.21      2.31 o 
   6  -8   1        0.06       -3.55      2.37 o 
   7  -8   1        0.34       -2.77      3.68 o 
   8  -8   1        0.24       -4.46      4.46 o 
  -9  -7   1        0.45        0.31      5.25 o 
  -8  -7   1        0.30       -2.05      3.00 o 
  -7  -7   1        0.61        5.22      3.07 o 
  -6  -7   1        0.00       -1.41      2.42 o 
  -5  -7   1        0.72        0.96      2.59 o 
  -4  -7   1        0.00       -2.24      1.49 o 
  -3  -7   1        0.03       -0.80      1.35 o 
  -2  -7   1        0.30        0.13      0.85 o 
  -1  -7   1        0.20        0.40      1.00 o 
   0  -7   1        0.26       -0.60      0.98 o 
   1  -7   1        0.09       -1.40      0.93 o 
   2  -7   1        0.15       -1.58      1.06 o 
   3  -7   1        1.03        2.84      1.30 o 
   4  -7   1        0.04        2.78      1.73 o 
   5  -7   1        1.63        7.44      2.63 o 
   6  -7   1        1.15        5.86      2.73 o 
   7  -7   1        0.81        3.15      2.38 o 
   8  -7   1        0.00       -0.86      7.36 o 
  -9  -6   1        0.07       -0.39      4.70 o 
  -8  -6   1        0.04       -1.28      2.77 o 
  -7  -6   1        0.04        2.63      2.83 o 
  -6  -6   1        0.99        6.47      2.69 o 
  -5  -6   1        0.06       -0.97      1.90 o 
  -4  -6   1        0.03        0.54      1.31 o 
  -3  -6   1        0.59        1.47      1.21 o 
  -2  -6   1        0.50        4.02      1.43 o 
  -1  -6   1        2.84       14.70      2.76 o 
   0  -6   1        0.11       -0.44      2.13 o 
   1  -6   1        1.91       13.44      1.97 o 
   2  -6   1        0.14       -1.29      1.15 o 
   3  -6   1        0.00       -0.61      0.93 o 
   4  -6   1        0.03       -1.12      1.23 o 
   5  -6   1        0.29        4.63      1.79 o 
   6  -6   1        0.00        1.49      2.00 o 
   7  -6   1        0.00       -1.06      2.49 o 
   8  -6   1        0.00        1.51      3.46 o 
  -9  -5   1        0.21        1.64      4.15 o 
  -8  -5   1        0.24        2.35      2.58 o 
  -7  -5   1        0.01        2.09      2.14 o 
  -6  -5   1        0.00       -2.77      1.85 o 
  -5  -5   1        0.13        1.46      1.68 o 
  -4  -5   1        0.01       -1.03      1.00 o 
  -3  -5   1        0.01        0.66      1.39 o 
  -2  -5   1        0.00        1.44      0.80 o 
  -1  -5   1        0.28       -0.32      0.95 o 
   0  -5   1        0.04       -1.18      0.79 o 
   1  -5   1        0.73        0.90      0.89 o 
   2  -5   1        1.37       -1.20      0.80 o 
   3  -5   1        0.19       -1.34      1.01 o 
   4  -5   1        0.00        1.18      1.31 o 
   5  -5   1        0.35        1.79      1.65 o 
   6  -5   1        0.15        0.65      1.70 o 
   7  -5   1        0.10       -0.38      2.42 o 
   8  -5   1        0.39       -2.35      3.52 o 
   9  -5   1        0.05       -2.04      3.99 o 
 -10  -4   1        0.06        4.70      4.54 o 
  -9  -4   1        0.76        0.08      4.07 o 
  -8  -4   1        0.29        0.91      2.47 o 
  -7  -4   1        0.04        1.33      2.72 o 
  -6  -4   1        0.42       -1.99      1.45 o 
  -5  -4   1        0.35       -1.80      1.20 o 
  -4  -4   1        0.12       -0.48      0.82 o 
  -3  -4   1        0.04       -1.16      0.78 o 
  -2  -4   1        0.07       -0.91      0.61 o 
  -1  -4   1        0.68       -1.04      0.69 o 
   0  -4   1        0.04       -0.80      0.53 o 
   1  -4   1        0.63       -1.31      0.87 o 
   2  -4   1        0.22       -0.92      0.61 o 
   3  -4   1        0.12       -1.12      0.74 o 
   4  -4   1        0.61       -1.42      1.06 o 
   5  -4   1        0.09        2.07      1.48 o 
   6  -4   1        0.00       -1.66      1.52 o 
   7  -4   1        0.14       -1.88      1.83 o 
   8  -4   1        0.00       -0.70      3.29 o 
   9  -4   1        0.12        2.66      4.15 o 
 -10  -3   1        0.01       -1.17      4.15 o 
  -9  -3   1        0.01       -0.28      2.99 o 
  -8  -3   1        0.21       -0.42      2.26 o 
  -7  -3   1        1.56        0.00      1.80 o 
  -6  -3   1        0.14       -2.22      1.48 o 
  -5  -3   1        0.55       -1.83      1.22 o 
  -4  -3   1        0.02       -1.10      0.74 o 
  -3  -3   1        0.00       -0.86      0.57 o 
  -2  -3   1        0.26       -0.84      0.56 o 
  -1  -3   1        0.05       -0.70      0.47 o 
   0  -3   1        0.36       -0.39      0.42 o 
   1  -3   1        1.17       -0.62      0.41 o 
   2  -3   1        1.19       -0.76      0.51 o 
   3  -3   1        0.21       -0.91      0.75 o 
   4  -3   1        0.03        1.15      1.27 o 
   5  -3   1        0.67        0.67      1.24 o 
   6  -3   1        0.05       -2.04      1.43 o 
   7  -3   1        0.02       -1.26      1.58 o 
   8  -3   1        0.52       -0.39      3.21 o 
   9  -3   1        0.01        6.11      4.31 o 
  10  -3   1        0.16        1.33      3.46 o 
 -10  -2   1        0.09       -1.59      3.22 o 
  -9  -2   1        0.85       -3.14      2.36 o 
  -8  -2   1        0.02       -0.56      2.20 o 
  -7  -2   1        0.03       -1.15      1.70 o 
  -6  -2   1        0.07       -0.22      1.49 o 
  -5  -2   1        0.20       -0.33      1.04 o 
  -4  -2   1        0.45       -0.95      0.63 o 
  -3  -2   1        0.28        0.65      0.56 o 
  -2  -2   1        0.16       -0.29      0.54 o 
  -1  -2   1        0.09        0.19      0.39 o 
   0  -2   1        0.29       -0.49      0.33 o 
   1  -2   1        0.31       -0.47      0.32 o 
   2  -2   1        0.44       -0.74      0.49 o 
   3  -2   1        0.05       -0.71      0.61 o 
   4  -2   1        0.09       -0.33      0.87 o 
   5  -2   1        0.48        0.80      1.15 o 
   6  -2   1        0.45       -0.53      1.38 o 
   7  -2   1        0.02       -0.68      1.20 o 
   8  -2   1        0.00        0.54      2.43 o 
   9  -2   1        0.11       -2.59      2.78 o 
  10  -2   1        0.01       -4.84      3.23 o 
 -10  -1   1        0.55       -1.29      3.10 o 
  -9  -1   1        0.10        1.28      3.01 o 
  -8  -1   1        0.04       -0.01      2.15 o 
  -7  -1   1        0.23       -0.18      1.69 o 
  -6  -1   1        0.08       -1.31      1.50 o 
  -5  -1   1        0.07       -1.41      1.18 o 
  -4  -1   1        0.41       -0.32      0.58 o 
  -3  -1   1        0.17       -0.04      0.48 o 
  -2  -1   1        0.21        1.18      0.45 o 
  -1  -1   1        0.13       -0.72      0.48 o 
   0  -1   1        0.02       -0.78      0.52 o 
   1  -1   1        0.24       -0.23      0.52 o 
   2  -1   1        0.24       -0.89      0.60 o 
   3  -1   1        0.24       -0.69      0.88 o 
   4  -1   1        0.08       -0.74      0.88 o 
   5  -1   1        0.63       -0.42      1.06 o 
   6  -1   1        0.21        0.72      1.29 o 
   7  -1   1        0.17       -0.32      2.32 o 
   8  -1   1        0.00       -0.62      1.51 o 
   9  -1   1        0.07        0.29      2.82 o 
  10  -1   1        0.04       -5.02      3.35 o 
 -10   0   1        0.03       -6.93      4.62 o 
  -9   0   1        0.00       -4.28      2.85 o 
  -8   0   1        0.30        0.45      2.19 o 
  -7   0   1        0.72       -0.96      1.62 o 
  -6   0   1        0.01       -2.09      1.39 o 
  -5   0   1        0.17       -0.37      1.11 o 
  -4   0   1        0.03       -1.31      0.87 o 
  -3   0   1        0.06       -0.61      0.50 o 
  -2   0   1        0.06       -0.03      0.45 o 
  -1   0   1        0.00       -0.27      0.18 o 
   0   0   1        0.00        0.02      0.05 o 
   2   0   1        0.36        0.40      0.56 o 
   3   0   1        0.01       -0.46      0.90 o 
   4   0   1        0.00       -0.80      0.60 o 
   5   0   1        0.02        0.07      0.90 o 
   6   0   1        0.22       -1.11      1.17 o 
   7   0   1        0.86       -0.99      1.20 o 
   8   0   1        0.10       -1.43      1.39 o 
   9   0   1        0.51       -0.16      2.95 o 
  10   0   1        0.58       -5.27      3.52 o 
 -10   1   1        0.78       -6.58      4.38 o 
  -9   1   1        0.22        0.11      4.31 o 
  -8   1   1        0.04       -0.97      2.11 o 
  -7   1   1        0.26       -1.59      1.57 o 
  -6   1   1        0.42       -1.50      2.68 o 
  -5   1   1        0.00       -1.62      1.54 o 
  -4   1   1        0.01       -1.09      1.02 o 
  -3   1   1        0.04       -0.97      0.65 o 
  -2   1   1        0.03       -0.70      0.62 o 
  -1   1   1        0.01       -0.87      0.58 o 
   0   1   1        0.02       -0.42      0.28 o 
   1   1   1        0.17       -0.29      0.19 o 
   2   1   1        0.05       -0.53      0.36 o 
   3   1   1        0.32       -0.69      0.46 o 
   4   1   1        0.03       -0.98      0.65 o 
   5   1   1        0.00       -1.30      0.86 o 
   6   1   1        0.06       -0.03      1.01 o 
   7   1   1        0.07       -0.16      1.23 o 
   8   1   1        0.48        0.28      1.63 o 
   9   1   1        0.04       -1.82      2.01 o 
  10   1   1        0.00       -1.09      3.54 o 
 -10   2   1        0.04        3.29      4.62 o 
  -9   2   1        0.33       -2.49      2.80 o 
  -8   2   1        0.00        0.32      2.69 o 
  -7   2   1        0.21       -0.45      1.94 o 
  -6   2   1        0.04       -0.96      1.64 o 
  -5   2   1        0.01        1.30      1.40 o 
  -4   2   1        0.04       -0.41      0.72 o 
  -3   2   1        0.00       -0.64      0.65 o 
  -2   2   1        0.01       -1.15      0.77 o 
  -1   2   1        0.03       -0.54      0.36 o 
   0   2   1        0.03       -0.51      0.34 o 
   1   2   1        0.15       -0.51      0.34 o 
   2   2   1        0.08       -0.52      0.35 o 
   3   2   1        0.06       -0.74      0.49 o 
   4   2   1        0.00       -1.73      1.15 o 
   5   2   1        0.31       -1.39      0.93 o 
   6   2   1        0.01       -1.00      1.06 o 
   7   2   1        0.01        0.50      1.20 o 
   8   2   1        0.09       -2.30      1.66 o 
   9   2   1        0.00        2.00      2.29 o 
  10   2   1        0.38       -4.38      5.25 o 
 -10   3   1        0.10        8.14      4.93 o 
  -9   3   1        0.11        1.01      2.96 o 
  -8   3   1        0.05        0.87      2.83 o 
  -7   3   1        0.02        0.44      1.95 o 
  -6   3   1        0.03       -0.14      1.70 o 
  -5   3   1        0.03       -0.65      1.40 o 
  -4   3   1        0.00        0.63      0.84 o 
  -3   3   1        0.05       -0.78      0.76 o 
  -2   3   1        0.05       -0.92      0.61 o 
  -1   3   1        0.12       -0.64      0.42 o 
   0   3   1        0.04       -0.68      0.45 o 
   1   3   1        0.05       -0.68      0.45 o 
   2   3   1        0.29       -0.72      0.48 o 
   3   3   1        0.05       -0.74      0.49 o 
   4   3   1        0.15       -1.51      1.01 o 
   5   3   1        0.09       -1.70      1.13 o 
   6   3   1        0.08        0.31      1.24 o 
   7   3   1        0.32       -0.21      1.36 o 
   8   3   1        0.03        0.48      1.76 o 
   9   3   1        0.21        0.83      2.78 o 
  10   3   1        0.20        1.25      3.52 o 
 -10   4   1        0.15        0.55      4.93 o 
  -9   4   1        0.22       -0.39      4.31 o 
  -8   4   1        0.12        2.64      2.91 o 
  -7   4   1        0.05        0.71      2.04 o 
  -6   4   1        0.00       -0.33      1.76 o 
  -5   4   1        0.00       -0.32      1.46 o 
  -4   4   1        0.09       -0.49      0.97 o 
  -3   4   1        0.67        3.63      1.35 o 
  -2   4   1        0.10       -0.97      0.70 o 
  -1   4   1        0.33       -0.93      0.62 o 
   0   4   1        0.55       -0.84      0.56 o 
   1   4   1        0.06       -0.68      0.45 o 
   2   4   1        0.40       -0.92      0.61 o 
   3   4   1        0.03       -0.88      0.82 o 
   4   4   1        0.49       -1.54      1.03 o 
   5   4   1        0.08       -1.50      1.45 o 
   6   4   1        0.22        0.89      1.34 o 
   7   4   1        0.10        1.37      1.68 o 
   8   4   1        0.16       -0.19      1.85 o 
   9   4   1        0.10       -2.17      2.84 o 
  10   4   1        0.01        0.39      3.91 o 
  -8   5   1        0.02        1.45      4.42 o 
  -7   5   1        0.35        0.89      2.82 o 
  -6   5   1        0.03       -0.24      1.91 o 
  -5   5   1        0.04       -0.35      1.65 o 
  -4   5   1        0.08       -0.78      1.00 o 
  -3   5   1        1.71        2.13      1.18 o 
  -2   5   1        0.17       -0.08      0.99 o 
  -1   5   1        1.24        2.13      1.43 o 
   0   5   1        0.43       -0.24      1.01 o 
   1   5   1        0.87       -0.58      0.58 o 
   2   5   1        0.00        0.94      0.83 o 
   3   5   1        0.01       -0.35      0.89 o 
   4   5   1        0.46       -1.18      1.00 o 
   6   5   1        0.17       -0.21      1.53 o 
   7   5   1        0.29        1.90      1.85 o 
   8   5   1        0.04        0.48      1.98 o 
   9   5   1        0.00       -1.60      2.93 o 
  -8   6   1        0.26        5.98      3.23 o 
  -7   6   1        0.47        9.94      3.28 o 
  -6   6   1        1.26        5.53      2.71 o 
  -5   6   1        0.18       -1.95      2.17 o 
  -4   6   1        0.44       -0.51      1.14 o 
  -3   6   1        0.25        4.51      1.81 o 
  -2   6   1        0.35        2.50      1.67 o 
  -1   6   1        0.04        0.67      0.94 o 
   0   6   1        0.08        1.00      1.10 o 
   1   6   1        0.28        3.35      2.06 o 
   2   6   1        0.09        0.61      0.93 o 
   3   6   1        0.28       -0.68      1.14 o 
   4   6   1        0.00        2.66      1.92 o 
   5   6   1        0.33        1.39      2.16 o 
   6   6   1        0.04        1.34      1.97 o 
   7   6   1        0.07       -0.04      2.01 o 
   8   6   1        0.16       -4.21      2.90 o 
   9   6   1        0.02       -2.87      3.09 o 
  -8   7   1        0.01        0.16      8.06 o 
  -7   7   1        0.82        2.72      3.34 o 
  -6   7   1        0.03        3.14      2.56 o 
  -5   7   1        0.94        3.56      2.17 o 
  -4   7   1        0.23       -0.02      1.37 o 
  -3   7   1        2.93        2.93      1.55 o 
  -2   7   1        0.00       -0.49      1.25 o 
  -1   7   1        0.41        0.65      0.95 o 
   0   7   1        0.23        0.38      0.98 o 
   1   7   1        0.18        0.48      1.30 o 
   2   7   1        0.00        1.65      1.43 o 
   3   7   1        1.99        5.79      2.14 o 
   4   7   1        0.14       -1.03      1.67 o 
   5   7   1        0.02       -1.64      2.17 o 
   6   7   1        0.02       -3.21      2.16 o 
   7   7   1        0.04       -3.95      2.63 o 
   8   7   1        0.21        0.38      3.29 o 
  -8   8   1        0.18       -1.33      5.09 o 
  -7   8   1        0.88       -0.65      3.39 o 
  -6   8   1        0.00        0.44      2.62 o 
  -5   8   1        1.31        2.07      2.30 o 
  -4   8   1        0.01       -1.24      1.55 o 
  -3   8   1        0.03        0.18      1.43 o 
  -2   8   1        0.14        0.60      1.40 o 
  -1   8   1        0.22       -0.97      0.97 o 
   0   8   1        0.09        0.22      1.11 o 
   1   8   1        0.00       -1.38      1.12 o 
   2   8   1        0.32       -0.74      1.49 o 
   3   8   1        0.78       -2.94      2.00 o 
   4   8   1        0.19       -2.90      1.93 o 
   5   8   1        0.94       -0.88      2.43 o 
   6   8   1        0.06       -3.22      2.84 o 
   7   8   1        0.31       -0.55      2.99 o 
   8   8   1        0.00       -0.91      3.60 o 
  -8   9   1        0.26       -3.76      5.48 o 
  -7   9   1        0.13       -4.98      3.32 o 
  -6   9   1        0.29       -4.55      3.03 o 
  -5   9   1        0.01       -2.14      2.60 o 
  -4   9   1        0.21        1.40      2.04 o 
  -3   9   1        0.02       -2.31      1.54 o 
  -2   9   1        0.05       -2.22      1.48 o 
  -1   9   1        0.05        0.21      1.09 o 
   0   9   1        0.02       -1.86      1.24 o 
   1   9   1        0.21       -1.56      1.50 o 
   2   9   1        0.07       -2.52      1.68 o 
   3   9   1        1.13       -2.94      1.96 o 
   4   9   1        0.08       -4.29      2.86 o 
   5   9   1        0.03       -0.51      3.10 o 
   6   9   1        0.80       -3.15      3.10 o 
   7   9   1        0.34        0.75      3.31 o 
  -7  10   1        0.02       -3.81      4.09 o 
  -6  10   1        0.03        1.39      3.04 o 
  -5  10   1        0.15       -1.97      2.68 o 
  -4  10   1        0.40       -0.15      2.57 o 
  -3  10   1        0.08       -0.70      2.40 o 
  -2  10   1        1.32       -1.30      2.51 o 
  -1  10   1        0.01       -2.13      1.42 o 
   0  10   1        0.56       -2.42      1.79 o 
   1  10   1        0.98        0.90      1.97 o 
   2  10   1        0.70       -3.51      2.34 o 
   3  10   1        0.01       -3.89      2.59 o 
   4  10   1        1.15       -2.99      2.93 o 
   5  10   1        0.74       -0.06      3.14 o 
   6  10   1        1.14        0.76      3.43 o 
  -6  11   1        0.02        3.05      3.34 o 
  -5  11   1        0.01       -1.61      2.89 o 
  -4  11   1        0.01       -4.03      2.69 o 
  -3  11   1        0.01       -3.89      2.59 o 
  -2  11   1        0.22       -0.27      2.90 o 
  -1  11   1        0.00       -3.64      2.43 o 
   0  11   1        0.61        2.22      3.09 o 
   1  11   1        0.26        0.51      3.46 o 
   2  11   1        0.00       -3.82      2.54 o 
   3  11   1        0.04       -4.08      2.72 o 
   4  11   1        0.00       -2.33      3.12 o 
   5  11   1        0.34       -1.09      3.42 o 
  -5  12   1        0.03       -2.24      4.27 o 
  -4  12   1        0.38       -4.59      5.35 o 
  -3  12   1        0.06       -4.14      3.97 o 
  -2  12   1        0.05       -1.47      4.15 o 
  -1  12   1        0.61        0.70      3.47 o 
   0  12   1        0.62        4.27      3.45 o 
   1  12   1        0.00       -2.38      3.31 o 
   2  12   1        1.10       -5.87      3.91 o 
   3  12   1        0.01       -6.32      4.21 o 
   4  12   1        0.37        3.61      4.76 o 
  -3  13   1        0.08       -1.38      4.66 o 
  -2  13   1        0.27        3.40      5.64 o 
  -1  13   1        0.02       -2.06      5.13 o 
   0  13   1        0.22       -1.16      4.84 o 
   1  13   1        0.14       -2.08      4.71 o 
   2  13   1        0.03        0.11      4.90 o 
  -3 -13   2       20.03       29.56      6.12 o 
  -2 -13   2        7.52        5.02      4.86 o 
  -1 -13   2       14.68       26.82      5.84 o 
   0 -13   2       20.43       24.77      5.45 o 
   1 -13   2      176.59      192.21     10.19 o 
   2 -13   2       29.61       51.63      6.55 o 
   3 -13   2        1.55        1.26      4.85 o 
  -4 -12   2      138.59      153.14      9.04 o 
  -3 -12   2       31.36       36.13      5.73 o 
  -2 -12   2        4.35        3.38      4.45 o 
  -1 -12   2      166.89      178.93      9.46 o 
   0 -12   2       35.37       46.46      5.79 o 
   1 -12   2       31.94       38.04      5.53 o 
   2 -12   2       78.09       87.46      5.33 o 
   3 -12   2       32.49       35.33      4.32 o 
   4 -12   2       33.03       39.81      4.41 o 
   5 -12   2       64.08       92.04      5.99 o 
  -6 -11   2       15.81       22.46      5.57 o 
  -5 -11   2       68.60       92.33      7.30 o 
  -4 -11   2       17.36       26.57      5.32 o 
  -3 -11   2       20.14       21.37      4.14 o 
  -2 -11   2      216.01      214.84      8.45 o 
  -1 -11   2       12.27       28.58      5.28 o 
   0 -11   2      599.97      583.67     14.62 o 
   1 -11   2      125.03      113.54      4.95 o 
   2 -11   2       18.00       18.12      3.10 o 
   3 -11   2       32.13       35.62      3.79 o 
   4 -11   2       12.18       17.83      3.35 o 
   5 -11   2       56.69       85.48      4.88 o 
   6 -11   2       59.99       87.64     14.64 o 
  -7 -10   2        2.80       10.24      4.95 o 
  -6 -10   2       86.24      101.98      5.88 o 
  -5 -10   2        0.31        3.88      3.20 o 
  -4 -10   2       35.25       28.16      3.85 o 
  -3 -10   2      132.26      119.23      5.16 o 
  -2 -10   2       87.59       77.55      3.61 o 
  -1 -10   2       12.03       11.29      1.93 o 
   0 -10   2       10.43       17.04      2.04 o 
   1 -10   2      138.49      152.99      4.78 o 
   2 -10   2       57.57       62.50      3.84 o 
   3 -10   2      185.70      196.02      6.47 o 
   4 -10   2      314.84      376.91     10.27 o 
   5 -10   2      244.64      266.23      8.10 o 
   6 -10   2      146.72      145.97      5.90 o 
   7 -10   2        3.21       -7.75      5.17 o 
  -7  -9   2       98.92      105.16      5.96 o 
  -6  -9   2       13.93        9.40      3.43 o 
  -5  -9   2       14.95       16.32      3.51 o 
  -4  -9   2        7.73       11.56      3.09 o 
  -3  -9   2       69.94       72.70      3.29 o 
  -2  -9   2       38.42       53.13      2.84 o 
  -1  -9   2       11.79        9.27      1.54 o 
   0  -9   2        0.89        2.49      1.41 o 
   1  -9   2      314.20      323.89      6.87 o 
   2  -9   2      133.93      143.12      3.82 o 
   3  -9   2     1027.02     1021.22     20.43 o 
   4  -9   2      105.68       95.10      3.96 o 
   5  -9   2      106.14      105.20      4.62 o 
   6  -9   2      290.14      307.15      8.89 o 
   7  -9   2        4.96       -1.80      4.93 o 
   8  -9   2       18.67        2.74      5.17 o 
  -8  -8   2       55.26       62.53      6.42 o 
  -7  -8   2       61.97       70.65      5.13 o 
  -6  -8   2       97.36       84.19      5.11 o 
  -5  -8   2      160.49      158.92      5.49 o 
  -4  -8   2       33.12       25.63      2.42 o 
  -3  -8   2      211.30      233.00      5.73 o 
  -2  -8   2      313.50      347.72      6.60 o 
  -1  -8   2       11.17       21.41      1.66 o 
   0  -8   2       22.04       28.89      1.95 o 
   1  -8   2       19.81       27.71      1.92 o 
   2  -8   2      609.32      599.05     10.64 o 
   3  -8   2     1874.36     1791.33     34.31 o 
   4  -8   2      233.67      252.44      6.41 o 
   5  -8   2      595.88      563.85     12.06 o 
   6  -8   2       36.04       29.66      3.11 o 
   7  -8   2        0.06       -3.93      2.62 o 
   8  -8   2       13.58        8.46      5.09 o 
  -9  -7   2       66.03       79.86      9.24 o 
  -8  -7   2        2.66        4.25      4.04 o 
  -7  -7   2      328.39      303.75      9.82 o 
  -6  -7   2      218.99      192.33      6.14 o 
  -5  -7   2      518.93      456.73      9.73 o 
  -4  -7   2       34.58       48.01      2.60 o 
  -3  -7   2     1205.36     1198.92     22.47 o 
  -2  -7   2       56.18       62.99      2.35 o 
  -1  -7   2      109.34      145.75      3.34 o 
   0  -7   2      149.31      121.68      3.23 o 
   1  -7   2      431.26      409.75      7.51 o 
   2  -7   2      457.79      396.29      7.29 o 
   3  -7   2     2135.80     1901.40     32.55 o 
   4  -7   2      196.01      209.19      5.33 o 
   5  -7   2       88.02       68.67      2.87 o 
   6  -7   2        0.05       -0.94      2.04 o 
   7  -7   2       19.03       19.54      3.42 o 
   8  -7   2       28.72       33.27      5.64 o 
  -9  -6   2       38.49       30.85      6.58 o 
  -8  -6   2      410.11      404.91     14.83 o 
  -7  -6   2      840.97      802.75     17.97 o 
  -6  -6   2      524.92      506.67     11.99 o 
  -5  -6   2      337.06      331.57      7.37 o 
  -4  -6   2       26.94       24.21      1.95 o 
  -3  -6   2     2241.55     2117.49     35.01 o 
  -2  -6   2      874.46      867.02     14.90 o 
  -1  -6   2       34.57       44.58      3.57 o 
   0  -6   2      278.35      259.17      5.29 o 
   1  -6   2     1818.34     1713.44     25.75 o 
   2  -6   2      151.67      147.35      3.04 o 
   3  -6   2      220.87      194.97      4.53 o 
   4  -6   2      446.47      454.59      8.64 o 
   5  -6   2      284.56      250.72      5.42 o 
   6  -6   2        4.15        8.70      2.04 o 
   7  -6   2        7.27       10.00      2.72 o 
   8  -6   2        1.05        0.35      3.35 o 
   9  -6   2       29.05       26.70      5.56 o 
  -9  -5   2       34.57       32.65      6.34 o 
  -8  -5   2       35.83       35.27      4.75 o 
  -7  -5   2       94.88       91.79      4.89 o 
  -6  -5   2      191.53      185.47      5.58 o 
  -5  -5   2      263.54      242.64      5.63 o 
  -4  -5   2       14.80       20.88      1.52 o 
  -3  -5   2     1544.29     1722.70     28.56 o 
  -2  -5   2     1685.24     1675.80     27.72 o 
  -1  -5   2     2850.79     2916.23     47.61 o 
   0  -5   2     1404.05     1379.20     23.64 o 
   1  -5   2        1.15        0.04      0.75 o 
   2  -5   2      158.63      140.33      2.80 o 
   3  -5   2       17.80       22.76      1.20 o 
   4  -5   2       20.05       35.99      1.98 o 
   5  -5   2     1214.00     1153.93     25.25 o 
   6  -5   2       11.49        5.80      1.80 o 
   7  -5   2       14.61       19.61      2.80 o 
   8  -5   2       41.63       42.49      4.76 o 
   9  -5   2       13.03       13.94      4.70 o 
 -10  -4   2        3.33        5.87      4.85 o 
  -9  -4   2       16.45       17.22      5.32 o 
  -8  -4   2       17.49       23.76      3.39 o 
  -7  -4   2      366.68      369.48     10.68 o 
  -6  -4   2        3.53        0.24      1.82 o 
  -5  -4   2       12.96        5.52      1.37 o 
  -4  -4   2      173.77      177.02      4.10 o 
  -3  -4   2      211.99      194.86      4.15 o 
  -2  -4   2       65.26       72.70      2.06 o 
  -1  -4   2     6095.30     5817.19     87.46 o 
   0  -4   2     1714.86     1774.54     27.79 o 
   1  -4   2      966.30     1026.34     14.55 o 
   2  -4   2      997.67      974.32     14.80 o 
   3  -4   2     2556.93     2522.59     47.48 o 
   4  -4   2     1228.90     1326.40     28.61 o 
   5  -4   2     1135.50     1130.64     24.61 o 
   6  -4   2        1.54        0.69      1.42 o 
   7  -4   2        7.95        1.25      1.07 o 
   8  -4   2       38.43       44.08      5.17 o 
   9  -4   2       32.62       23.10      5.17 o 
  10  -4   2        5.27       12.21      5.72 o 
 -10  -3   2        5.30        9.94      4.93 o 
  -9  -3   2       16.01       19.74      3.84 o 
  -8  -3   2       56.11       72.70      4.38 o 
  -7  -3   2       68.13       72.77      4.10 o 
  -6  -3   2       91.98       78.31      3.94 o 
  -5  -3   2        5.85       10.78      1.41 o 
  -4  -3   2      120.82      119.45      2.79 o 
  -3  -3   2       35.59       34.59      1.42 o 
  -2  -3   2      463.16      461.79      8.81 o 
  -1  -3   2      327.06      360.89      6.38 o 
   0  -3   2     9007.68     7980.80    123.10 o 
   1  -3   2      784.22      664.46      8.97 o 
   2  -3   2     1395.47     1352.69     21.42 o 
   3  -3   2       27.08       39.55      1.51 o 
   4  -3   2     3601.64     3548.54    123.28 o 
   5  -3   2      186.49      171.03      5.78 o 
   6  -3   2      220.17      205.07      7.13 o 
   7  -3   2       77.82       50.42      2.54 o 
   8  -3   2      434.19      364.29     16.60 o 
   9  -3   2      195.84      186.57     10.73 o 
  10  -3   2      199.40      215.23      8.85 o 
 -10  -2   2        5.01       -0.16      3.36 o 
  -9  -2   2        0.00        0.42      2.62 o 
  -8  -2   2      119.62      120.78      5.09 o 
  -7  -2   2        9.68       17.66      2.26 o 
  -6  -2   2      226.10      258.30     14.25 o 
  -5  -2   2      289.77      388.77     19.51 o 
  -4  -2   2        4.65        6.99      0.84 o 
  -3  -2   2     3455.30     3097.57     46.35 o 
  -2  -2   2    19786.73    18518.70    352.62 o 
  -1  -2   2     4612.95     4443.46    112.45 o 
   0  -2   2     6100.02     5428.60    103.83 o 
   1  -2   2     4822.75     4187.05     71.40 o 
   2  -2   2      312.97      279.92      5.37 o 
   3  -2   2      381.31      303.46     13.00 o 
   4  -2   2     1891.24     2137.91    261.81 o 
   5  -2   2     1100.81     1110.66     75.43 o 
   6  -2   2      231.06      265.33     13.80 o 
   7  -2   2       85.75       72.51      3.76 o 
   8  -2   2        0.17        3.76      3.60 o 
   9  -2   2      109.06      103.87      5.42 o 
  10  -2   2       11.45        2.27      4.04 o 
 -10  -1   2        6.69        2.51      5.25 o 
  -9  -1   2        3.72        5.93      2.74 o 
  -8  -1   2      141.44      176.80      6.18 o 
  -7  -1   2        6.78        7.60      2.28 o 
  -6  -1   2      463.30      515.01     11.46 o 
  -5  -1   2      393.83      446.43      8.72 o 
  -4  -1   2       33.39       58.00      2.21 o 
  -3  -1   2        7.36       46.97      2.37 o 
  -2  -1   2    64812.83    68197.81   1348.69 o 
  -1  -1   2     2184.60     2106.35     42.69 o 
   0  -1   2     5471.92     4993.74    148.75 o 
   1  -1   2      178.34      219.51     22.25 o 
   2  -1   2      590.18      773.13     22.92 o 
   3  -1   2      330.53      315.13     13.62 o 
   4  -1   2       97.51      400.78     17.38 o 
   5  -1   2        4.61        5.99      2.54 o 
   6  -1   2      117.89      121.84      3.72 o 
   7  -1   2        1.17        1.08      2.51 o 
   8  -1   2      399.97      450.04     13.86 o 
   9  -1   2        6.59       48.30      4.62 o 
  10  -1   2      302.76      373.89     13.01 o 
 -10   0   2        8.02        7.83      5.25 o 
  -9   0   2        1.93        0.24      2.67 o 
  -8   0   2      112.84      140.99      5.47 o 
  -7   0   2        0.78        3.77      1.82 o 
  -6   0   2       42.83       49.92      2.63 o 
  -5   0   2     1690.96     1757.85     31.68 o 
  -4   0   2       46.76       62.35      1.76 o 
  -3   0   2      653.54      869.37     15.86 o 
  -2   0   2      128.46      144.91      3.24 o 
  -1   0   2     1303.93     1430.25     26.93 o 
   3   0   2     4332.41     4781.14    196.28 o 
   4   0   2      117.08      113.68      5.32 o 
   5   0   2      366.29      393.91     20.76 o 
   6   0   2      114.26      165.90      4.05 o 
   7   0   2       58.14       58.86      2.29 o 
   8   0   2        0.36       -0.37      2.43 o 
   9   0   2      180.85      210.51      8.19 o 
  10   0   2        1.97       -4.74      3.99 o 
 -10   1   2        1.19        0.86      5.01 o 
  -9   1   2        0.10       -3.02      2.48 o 
  -8   1   2      304.48      326.90      9.44 o 
  -7   1   2       31.94       46.55      2.74 o 
  -6   1   2      414.39      515.45     11.38 o 
  -5   1   2      199.29      283.32      7.91 o 
  -4   1   2      142.52      143.08      3.71 o 
  -3   1   2      175.57      150.64      3.78 o 
  -2   1   2    75450.50    73961.19   4410.00 o 
  -1   1   2     1238.37     1265.45     75.77 o 
   0   1   2     4859.14     5134.98    174.13 o 
   1   1   2      493.81      484.91      8.35 o 
   2   1   2     1203.07     1173.01     24.27 o 
   3   1   2      383.42      353.77     13.32 o 
   4   1   2     1405.80     1368.53     24.54 o 
   5   1   2        2.83        3.43      1.07 o 
   6   1   2       94.54      113.89      2.82 o 
   7   1   2        7.99        6.65      1.16 o 
   8   1   2      377.90      404.46     10.48 o 
   9   1   2      193.07      175.21      7.99 o 
  10   1   2      484.90      512.14     16.80 o 
 -10   2   2        7.17        1.25      4.70 o 
  -9   2   2       20.43       15.41      3.50 o 
  -8   2   2      191.54      185.00      6.38 o 
  -7   2   2       43.44       45.70      3.33 o 
  -6   2   2      446.83      444.57     11.80 o 
  -5   2   2      642.69      715.54     17.75 o 
  -4   2   2       30.47       42.07      3.48 o 
  -3   2   2     2005.34     1756.95     40.71 o 
  -2   2   2    22250.17    20903.51    516.35 o 
  -1   2   2     6001.28     5780.40     87.32 o 
   0   2   2     5430.57     4875.77     70.89 o 
   1   2   2     5884.97     5208.36     73.85 o 
   2   2   2      807.31      760.13     10.95 o 
   3   2   2     2054.19     1982.98     35.85 o 
   4   2   2     2545.91     2701.60     44.00 o 
   5   2   2      966.77      927.81     19.99 o 
   6   2   2      271.13      298.37      5.82 o 
   7   2   2       19.89       17.45      1.38 o 
   8   2   2       32.55       38.68      2.46 o 
   9   2   2       23.60       18.10      3.79 o 
  10   2   2        1.14        7.59      5.87 o 
 -10   3   2        2.70        5.09      5.09 o 
  -9   3   2        5.43        5.50      3.13 o 
  -8   3   2        0.11       -0.79      3.01 o 
  -7   3   2        2.32        1.04      2.09 o 
  -6   3   2      153.15      129.52      4.77 o 
  -5   3   2       71.86       58.52      3.40 o 
  -4   3   2       38.52       33.62      2.01 o 
  -3   3   2      139.32      112.50      3.13 o 
  -2   3   2      296.22      328.35     15.49 o 
  -1   3   2      980.57      969.78     13.53 o 
   0   3   2     7943.50     6982.93     94.73 o 
   1   3   2      227.96      192.33      4.21 o 
   2   3   2     1385.64     1325.16     20.22 o 
   3   3   2       41.50       25.48      1.45 o 
   4   3   2     2844.62     2884.36     65.69 o 
   5   3   2     2157.06     2095.06     38.05 o 
   6   3   2       69.56       73.48      3.30 o 
   7   3   2       19.88       17.34      1.68 o 
   8   3   2      117.05       95.50      4.48 o 
   9   3   2        0.65        3.08      2.65 o 
 -10   4   2        0.06        1.72      4.93 o 
  -9   4   2        0.51        1.17      4.78 o 
  -8   4   2       12.07       18.30      3.69 o 
  -7   4   2       73.21       66.49      4.69 o 
  -6   4   2        2.87       -0.91      1.83 o 
  -5   4   2       16.50       16.49      2.13 o 
  -4   4   2      316.15      326.92      7.52 o 
  -3   4   2        1.80        3.86      1.41 o 
  -2   4   2      431.12      462.36      8.15 o 
  -1   4   2     6237.20     6185.54     88.94 o 
   0   4   2     1031.28     1069.22     15.81 o 
   1   4   2     1866.51     1926.52     29.35 o 
   2   4   2      990.80      974.27     15.14 o 
   3   4   2      537.97      501.52      9.59 o 
   4   4   2      891.91      945.64     17.67 o 
   5   4   2      412.14      381.54      7.78 o 
   6   4   2        5.72        5.58      1.40 o 
   7   4   2        0.75        1.08      1.63 o 
   8   4   2        9.83       11.55      2.42 o 
   9   4   2        6.39        3.00      2.39 o 
  -8   5   2       50.80       59.11      5.95 o 
  -7   5   2        9.13       17.16      3.57 o 
  -6   5   2       43.22       42.69      3.97 o 
  -5   5   2       15.10       13.82      5.44 o 
  -4   5   2        9.97        5.14      1.34 o 
  -3   5   2      858.87      975.57     17.09 o 
  -2   5   2      973.34      886.12     15.58 o 
  -1   5   2     3522.53     3525.88     52.13 o 
   0   5   2      467.69      460.16      7.74 o 
   1   5   2       79.07       79.42      2.15 o 
   2   5   2      238.15      220.45      4.06 o 
   3   5   2      279.79      263.95      5.15 o 
   4   5   2       48.80       48.01      3.45 o 
   5   5   2      277.95      267.05      6.00 o 
   6   5   2      115.98      115.54      3.54 o 
   7   5   2        8.48        6.51      1.93 o 
   8   5   2       17.26       18.88      2.75 o 
   9   5   2        3.22        3.40      2.94 o 
  -8   6   2       46.72       56.29      8.38 o 
  -7   6   2      705.66      656.92     21.23 o 
  -6   6   2        0.03        0.08      3.99 o 
  -5   6   2      390.93      388.39     11.42 o 
  -4   6   2        1.84        0.57      1.27 o 
  -3   6   2     1999.09     1876.72     32.18 o 
  -2   6   2     1968.17     1965.62     33.64 o 
  -1   6   2       38.71       56.86      1.80 o 
   0   6   2       13.03       13.61      1.15 o 
   1   6   2     1611.68     1457.36     25.10 o 
   2   6   2      293.53      285.13      6.10 o 
   3   6   2      569.88      528.67     10.42 o 
   4   6   2      409.41      392.87      9.20 o 
   5   6   2      685.45      627.25     13.92 o 
   6   6   2        2.71        9.54      2.07 o 
   7   6   2       10.60       16.26      2.38 o 
   8   6   2       36.25       37.38      4.17 o 
   9   6   2       21.95       22.33      3.90 o 
  -8   7   2      159.39      132.72      8.66 o 
  -7   7   2      239.29      200.13     10.30 o 
  -6   7   2       80.05       85.31      4.22 o 
  -5   7   2      851.90      799.63     16.35 o 
  -4   7   2       75.45       71.34      2.66 o 
  -3   7   2      882.01      906.36     16.25 o 
  -2   7   2      322.47      306.72      6.30 o 
  -1   7   2      118.60      156.44      3.30 o 
   0   7   2       69.64       64.90      2.10 o 
   1   7   2      436.15      402.73      7.81 o 
   2   7   2      122.63      109.81      3.40 o 
   3   7   2     1932.61     1829.73     33.52 o 
   4   7   2      306.52      299.04      7.71 o 
   5   7   2      617.41      582.01     13.33 o 
   6   7   2      384.50      401.15      9.89 o 
   7   7   2        0.04       -3.77      2.51 o 
   8   7   2       63.91       62.59      5.36 o 
  -8   8   2      116.39      120.44      9.86 o 
  -7   8   2      227.00      204.69      8.03 o 
  -6   8   2        1.22        1.89      3.21 o 
  -5   8   2      338.93      335.13      8.10 o 
  -4   8   2       42.04       35.43      2.39 o 
  -3   8   2      315.83      341.63      7.11 o 
  -2   8   2      739.13      744.06     13.69 o 
  -1   8   2       91.17      100.11      2.83 o 
   0   8   2       75.98       81.87      2.56 o 
   1   8   2       33.79       39.44      2.43 o 
   2   8   2      246.32      245.56      5.57 o 
   3   8   2     1488.20     1407.97     26.36 o 
   4   8   2       27.10       13.52      2.76 o 
   5   8   2      499.27      498.55     11.99 o 
   6   8   2      176.06      157.51      6.60 o 
   7   8   2        1.44       -0.24      2.87 o 
   8   8   2        0.01        5.64      3.60 o 
  -8   9   2       11.97       11.20      6.34 o 
  -7   9   2      131.83      109.40      6.43 o 
  -6   9   2        3.01        5.81      3.42 o 
  -5   9   2       32.10       45.10      3.84 o 
  -4   9   2        2.25        1.09      2.02 o 
  -3   9   2       53.02       56.56      2.79 o 
  -2   9   2       61.40       65.03      2.86 o 
  -1   9   2        0.83        0.60      1.46 o 
   0   9   2        1.74        1.04      1.61 o 
   1   9   2      144.18      155.87      4.77 o 
   2   9   2        2.90        6.06      3.43 o 
   3   9   2      480.56      485.03     10.46 o 
   4   9   2      560.48      534.76     15.04 o 
   5   9   2       98.20       91.85      5.38 o 
   6   9   2      387.11      400.57     14.35 o 
   7   9   2       21.87       30.27      4.10 o 
  -7  10   2        0.00       -3.30      3.61 o 
  -6  10   2       96.93      120.15      5.44 o 
  -5  10   2        1.77       -0.37      2.72 o 
  -4  10   2        0.80       -1.70      2.65 o 
  -3  10   2        8.64        6.64      2.74 o 
  -2  10   2       89.91       77.63      4.70 o 
  -1  10   2       13.41       15.25      2.81 o 
   0  10   2        4.02        3.05      2.03 o 
   1  10   2      359.29      353.48      9.70 o 
   2  10   2       13.76        3.28      2.75 o 
   3  10   2       10.57        8.06      3.05 o 
   4  10   2       16.73       33.03      4.11 o 
   5  10   2       39.04       61.00      5.06 o 
   6  10   2      128.00      121.06      6.36 o 
  -6  11   2        0.04        0.20      3.28 o 
  -5  11   2        0.07        2.37      3.06 o 
  -4  11   2        4.55       11.02      3.42 o 
  -3  11   2       39.65       41.69      4.09 o 
  -2  11   2      207.51      207.71      7.85 o 
  -1  11   2       47.71       66.68      6.49 o 
   0  11   2      523.40      513.12     15.71 o 
   1  11   2       95.80      105.08      5.78 o 
   2  11   2        0.04       -3.81      2.54 o 
   3  11   2       19.50       25.77      3.58 o 
   4  11   2        7.57        7.00      3.53 o 
   5  11   2        0.51        0.54      3.43 o 
  -5  12   2       17.30       26.17      5.23 o 
  -4  12   2      129.06      146.07      7.45 o 
  -3  12   2       21.80       35.53      5.87 o 
  -2  12   2        1.68        6.25      4.57 o 
  -1  12   2       12.92       29.38      5.45 o 
   0  12   2        1.58       -1.38      4.23 o 
   1  12   2       32.75       28.53      5.65 o 
   2  12   2      127.35      122.25      8.24 o 
   3  12   2        0.07        1.02      4.68 o 
   4  12   2       22.08       31.64      6.04 o 
  -3  13   2       57.23       87.49      8.25 o 
  -2  13   2       17.73       26.04      5.98 o 
  -1  13   2       24.06       39.57      9.40 o 
   0  13   2       77.95       76.54      8.10 o 
   1  13   2       58.02       70.93      7.76 o 
   2  13   2        7.43       14.53      8.46 o 
  -2 -13   3        0.42       -2.94      4.48 o 
  -1 -13   3        0.01       -3.29      4.28 o 
   0 -13   3        0.01        0.35      4.65 o 
   1 -13   3        0.02       -1.15      4.56 o 
   2 -13   3        0.38       -4.22      6.30 o 
   3 -13   3        0.36       -6.38      4.52 o 
  -4 -12   3        0.87       -0.36      4.40 o 
  -3 -12   3        0.03       -5.50      3.67 o 
  -2 -12   3        0.03       -6.52      4.35 o 
  -1 -12   3        0.07        5.24      4.36 o 
   0 -12   3        0.08       -0.36      4.01 o 
   1 -12   3        0.05       -0.56      3.89 o 
   2 -12   3        0.09       -4.11      3.00 o 
   3 -12   3        0.02       -3.25      3.05 o 
   4 -12   3        0.00       -3.68      3.12 o 
   5 -12   3        0.00       -3.37      3.58 o 
  -6 -11   3        0.04       -0.48      4.55 o 
  -5 -11   3        0.02       -3.87      4.16 o 
  -4 -11   3        0.03       -2.34      3.81 o 
  -3 -11   3        0.14        0.51      3.76 o 
  -2 -11   3        0.67        0.24      3.15 o 
  -1 -11   3        0.02       -1.48      3.08 o 
   0 -11   3        1.56        3.68      2.63 o 
   1 -11   3        0.05       -2.62      2.43 o 
   2 -11   3        0.11        2.04      2.87 o 
   3 -11   3        0.68       -3.90      2.60 o 
   4 -11   3        0.01        0.33      2.91 o 
   5 -11   3        0.16       -0.78      2.99 o 
   6 -11   3        0.01       -3.54      4.03 o 
  -7 -10   3        0.04        3.99      4.68 o 
  -6 -10   3        0.36        2.16      4.21 o 
  -5 -10   3        0.04       -1.28      3.05 o 
  -4 -10   3        0.39       -3.13      2.83 o 
  -3 -10   3        0.32       -2.10      2.57 o 
  -2 -10   3        0.00       -2.21      1.95 o 
  -1 -10   3        0.00       -1.13      1.75 o 
   0 -10   3        0.01        1.24      1.93 o 
   1 -10   3        0.17        3.04      2.11 o 
   2 -10   3        0.11        2.16      2.50 o 
   3 -10   3        0.96       -2.60      2.61 o 
   4 -10   3        0.24       -2.67      2.77 o 
   5 -10   3        0.41        0.91      2.87 o 
   6 -10   3        0.17       -2.56      4.34 o 
   7 -10   3        0.00       -3.44      5.09 o 
  -7  -9   3        0.34        0.25      3.37 o 
  -6  -9   3        0.05       -3.46      2.99 o 
  -5  -9   3        0.13       -0.72      2.85 o 
  -4  -9   3        0.27       -3.34      2.53 o 
  -3  -9   3        0.19       -2.19      1.46 o 
  -2  -9   3        0.00       -1.59      1.54 o 
  -1  -9   3        0.03       -0.85      1.36 o 
   0  -9   3        0.01       -2.09      1.39 o 
   1  -9   3        0.19        2.32      1.65 o 
   2  -9   3        0.42        2.82      1.72 o 
   3  -9   3        1.82        2.20      2.27 o 
   4  -9   3        0.02        5.18      2.37 o 
   5  -9   3        0.90        0.10      2.28 o 
   6  -9   3        0.36        3.29      2.81 o 
   7  -9   3        0.88       -2.43      4.54 o 
  -8  -8   3        0.17        0.47      4.25 o 
  -7  -8   3        0.22       -2.05      4.38 o 
  -6  -8   3        0.00        1.82      2.94 o 
  -5  -8   3        0.19       -0.49      3.67 o 
  -4  -8   3        0.61       -2.57      1.71 o 
  -3  -8   3        1.52        1.47      1.36 o 
  -2  -8   3        0.97        1.67      1.40 o 
  -1  -8   3        0.07       -0.82      1.14 o 
   0  -8   3        0.00       -0.72      1.21 o 
   1  -8   3        0.78        0.59      1.34 o 
   2  -8   3        0.08        0.75      1.45 o 
   3  -8   3        3.95        7.74      2.09 o 
   4  -8   3        0.11       -1.02      2.01 o 
   5  -8   3        1.24        2.52      2.11 o 
   6  -8   3        0.01        1.73      2.84 o 
   7  -8   3        0.11       -2.55      2.61 o 
   8  -8   3        0.18       -5.79      4.31 o 
  -9  -7   3        0.01        2.27      5.72 o 
  -8  -7   3        0.34        0.20      4.10 o 
  -7  -7   3        0.30        8.31      4.06 o 
  -6  -7   3        0.05       -2.87      2.84 o 
  -5  -7   3        1.22        3.67      2.20 o 
  -4  -7   3        0.01       -2.27      1.51 o 
  -3  -7   3        1.06        3.59      2.49 o 
  -2  -7   3        0.00        2.42      1.17 o 
  -1  -7   3        0.13       -0.15      1.03 o 
   0  -7   3        0.00        1.13      0.98 o 
   1  -7   3        0.02       -1.37      1.19 o 
   2  -7   3        0.09       -1.28      1.09 o 
   3  -7   3        0.94        7.48      2.05 o 
   4  -7   3        0.29       -0.47      1.45 o 
   5  -7   3        0.21       -1.00      1.80 o 
   6  -7   3        0.35        2.88      2.52 o 
   7  -7   3        0.11       -3.08      2.34 o 
   8  -7   3        0.05        2.27      4.15 o 
  -9  -6   3        0.01        3.06      4.18 o 
  -8  -6   3        0.01        3.09      3.99 o 
  -7  -6   3        0.68        9.40      6.19 o 
  -6  -6   3        0.00       -3.34      2.33 o 
  -5  -6   3        0.77        3.73      1.76 o 
  -4  -6   3        0.38       -1.22      1.38 o 
  -3  -6   3        1.60        3.51      2.15 o 
  -2  -6   3        1.13        3.20      2.72 o 
  -1  -6   3        0.06       -1.35      0.90 o 
   0  -6   3        0.04       -1.29      0.86 o 
   1  -6   3        0.10       -1.36      1.30 o 
   2  -6   3        0.00        0.44      0.86 o 
   3  -6   3        0.23        0.14      1.21 o 
   4  -6   3        0.94        0.10      1.40 o 
   5  -6   3        0.02        2.26      1.60 o 
   6  -6   3        0.03       -1.46      1.65 o 
   7  -6   3        0.34       -2.10      2.74 o 
   8  -6   3        0.24       -0.15      3.20 o 
   9  -6   3        0.05       -5.99      3.99 o 
  -9  -5   3        0.03        1.73      3.90 o 
  -8  -5   3        0.70        1.78      3.85 o 
  -7  -5   3        0.03       -4.13      2.75 o 
  -6  -5   3        0.01       -3.39      2.26 o 
  -5  -5   3        0.05       -1.71      1.42 o 
  -4  -5   3        0.05       -1.67      1.12 o 
  -3  -5   3        0.09       -0.87      1.13 o 
  -2  -5   3        0.01       -1.63      1.08 o 
  -1  -5   3        0.00        2.22      1.62 o 
   0  -5   3        0.00       -1.19      0.79 o 
   1  -5   3        0.02       -0.94      0.63 o 
   2  -5   3        0.00       -1.24      0.83 o 
   3  -5   3        0.14       -0.67      0.93 o 
   4  -5   3        0.11       -1.30      1.03 o 
   5  -5   3        0.01       -2.05      1.37 o 
   6  -5   3        0.03       -0.75      1.53 o 
   7  -5   3        0.01       -2.39      1.96 o 
   8  -5   3        0.15        3.23      4.11 o 
   9  -5   3        0.48       -5.48      3.84 o 
 -10  -4   3        0.09       -2.74      4.78 o 
  -9  -4   3        0.50        2.76      3.67 o 
  -8  -4   3        0.02       -2.32      2.77 o 
  -7  -4   3        0.44       -3.72      2.48 o 
  -6  -4   3        0.18       -3.89      2.59 o 
  -5  -4   3        0.16       -2.46      1.64 o 
  -4  -4   3        0.00       -1.63      1.09 o 
  -3  -4   3        0.00       -0.45      0.93 o 
  -2  -4   3        0.01       -1.20      0.80 o 
  -1  -4   3        0.65        0.56      0.84 o 
   0  -4   3        0.04       -0.97      0.65 o 
   1  -4   3        0.17       -0.93      0.62 o 
   2  -4   3        0.21       -1.07      0.72 o 
   3  -4   3        0.75       -1.20      0.80 o 
   4  -4   3        0.05       -1.64      1.09 o 
   5  -4   3        0.26       -1.72      1.14 o 
   6  -4   3        0.34       -0.76      1.09 o 
   7  -4   3        0.03        0.09      1.83 o 
   8  -4   3        0.14       -3.21      3.05 o 
   9  -4   3        0.00       -3.76      3.76 o 
  10  -4   3        0.36       -6.97      4.70 o 
 -10  -3   3        0.03        0.63      4.54 o 
  -9  -3   3        0.01        9.71      5.72 o 
  -8  -3   3        0.09       -4.35      5.28 o 
  -7  -3   3        0.60       -4.25      2.83 o 
  -6  -3   3        0.17        0.54      2.47 o 
  -5  -3   3        0.21        0.64      1.59 o 
  -4  -3   3        0.18        0.24      0.90 o 
  -3  -3   3        0.09       -0.45      0.77 o 
  -2  -3   3        0.80       -0.92      0.71 o 
  -1  -3   3        0.00       -0.64      0.62 o 
   0  -3   3        0.68       -0.88      0.58 o 
   1  -3   3        0.03       -0.68      0.45 o 
   2  -3   3        0.00       -0.73      0.49 o 
   3  -3   3        0.07       -1.08      0.72 o 
   4  -3   3        0.72       -0.73      0.62 o 
   5  -3   3        0.15       -0.08      1.01 o 
   6  -3   3        0.62        0.65      1.52 o 
   7  -3   3        0.01        1.65      1.80 o 
   8  -3   3        0.01       -2.19      2.90 o 
   9  -3   3        0.14        0.47      3.84 o 
  10  -3   3        0.48       -2.35      4.85 o 
 -10  -2   3        0.00       -5.40      5.01 o 
  -9  -2   3        1.13        0.46      2.78 o 
  -8  -2   3        0.40       -3.63      2.42 o 
  -7  -2   3        1.87       -0.43      2.20 o 
  -6  -2   3        0.58        0.02      1.64 o 
  -5  -2   3        0.62       -0.67      1.14 o 
  -4  -2   3        0.35        0.43      0.84 o 
  -3  -2   3        0.00       -1.19      0.80 o 
  -2  -2   3        2.23       -1.13      0.75 o 
  -1  -2   3        0.42       -0.92      0.61 o 
   0  -2   3        0.31       -0.78      0.52 o 
   1  -2   3        0.02       -0.83      0.55 o 
   2  -2   3        0.26       -0.81      0.54 o 
   3  -2   3        0.06       -1.30      0.87 o 
   4  -2   3        0.86        0.71      1.27 o 
   5  -2   3        0.30        1.80      2.11 o 
   6  -2   3        0.15       -0.70      1.30 o 
   7  -2   3        0.05        3.13      1.75 o 
   8  -2   3        0.43        0.00      2.74 o 
   9  -2   3        0.15       -5.09      4.07 o 
  10  -2   3        0.01        2.43      3.32 o 
 -10  -1   3        0.19        0.00      5.09 o 
  -9  -1   3        0.09       -1.55      2.60 o 
  -8  -1   3        0.11       -3.68      2.45 o 
  -7  -1   3        0.06       -2.55      1.70 o 
  -6  -1   3        0.39        0.31      1.58 o 
  -5  -1   3        0.48       -1.34      1.09 o 
  -4  -1   3        0.48        0.12      0.76 o 
  -3  -1   3        0.08       -1.04      0.69 o 
  -2  -1   3        1.02       -1.17      0.78 o 
  -1  -1   3        0.00       -0.80      0.53 o 
   0  -1   3        0.12       -0.15      0.37 o 
   1  -1   3        0.37       -0.69      0.46 o 
   2  -1   3        0.01       -2.94      1.96 o 
   4  -1   3        0.00       -0.55      1.41 o 
   5  -1   3        0.02        1.10      1.80 o 
   6  -1   3        0.12       -0.16      2.19 o 
   7  -1   3        0.35       -1.89      1.61 o 
   8  -1   3        0.61        2.11      3.05 o 
   9  -1   3        0.00       -3.81      2.91 o 
  10  -1   3        0.63        3.88      3.49 o 
 -10   0   3        0.03        2.04      4.85 o 
  -9   0   3        0.10       -1.39      2.67 o 
  -8   0   3        1.11       -0.33      3.34 o 
  -7   0   3        0.11       -1.28      1.76 o 
  -6   0   3        0.13       -1.43      1.48 o 
  -5   0   3        0.05        0.10      1.04 o 
  -4   0   3        0.08        0.16      0.97 o 
  -3   0   3        0.66        1.56      0.96 o 
  -2   0   3        0.08       -0.95      0.63 o 
  -1   0   3        0.02        1.80      1.04 o 
   0   0   3        0.25       -0.01      0.32 o 
   1   0   3        0.00        0.05      0.24 o 
   4   0   3        0.00       -2.11      1.41 o 
   5   0   3        0.01        1.10      2.04 o 
   6   0   3        0.04        0.57      1.27 o 
   7   0   3        0.11       -1.10      1.08 o 
   8   0   3        0.27       -2.57      2.16 o 
   9   0   3        1.05       -4.48      2.99 o 
  10   0   3        0.01        2.41      3.52 o 
 -10   1   3        0.23       -5.64      4.70 o 
  -9   1   3        0.54        1.85      3.92 o 
  -8   1   3        0.06       -0.32      2.42 o 
  -7   1   3        0.05       -1.05      1.68 o 
  -6   1   3        0.08        0.28      1.47 o 
  -5   1   3        0.02       -0.36      1.02 o 
  -4   1   3        0.08       -0.10      0.96 o 
  -3   1   3        0.28       -1.29      0.86 o 
  -2   1   3        0.99       -1.98      1.32 o 
  -1   1   3        0.56       -0.82      0.55 o 
   0   1   3        0.12       -0.26      0.32 o 
   1   1   3        0.00       -0.61      0.41 o 
   2   1   3        0.03       -0.38      0.32 o 
   3   1   3        0.07        0.40      0.60 o 
   4   1   3        0.34        0.39      1.49 o 
   5   1   3        0.21       -1.33      0.89 o 
   6   1   3        0.15        0.38      1.02 o 
   7   1   3        0.52       -0.83      1.22 o 
   8   1   3        1.46       -2.71      1.81 o 
   9   1   3        0.12       -2.56      3.10 o 
  10   1   3        0.27       -2.08      3.56 o 
 -10   2   3        0.11        1.17      4.70 o 
  -9   2   3        0.02       -2.26      2.50 o 
  -8   2   3        0.74       -3.41      2.28 o 
  -7   2   3        0.02       -2.21      1.68 o 
  -6   2   3        0.00        0.71      1.84 o 
  -5   2   3        0.15        0.48      1.14 o 
  -4   2   3        0.11       -1.36      1.07 o 
  -3   2   3        0.02       -1.23      1.01 o 
  -2   2   3        0.03       -1.07      0.71 o 
  -1   2   3        0.52       -0.87      0.58 o 
   0   2   3        0.06       -0.55      0.42 o 
   1   2   3        0.18       -0.62      0.41 o 
   2   2   3        0.34       -0.70      0.47 o 
   3   2   3        0.19       -0.66      0.62 o 
   4   2   3        0.04       -1.17      0.78 o 
   5   2   3        0.55       -0.09      0.71 o 
   6   2   3        0.02       -0.56      0.74 o 
   7   2   3        0.00       -1.31      1.13 o 
   8   2   3        0.11        1.35      2.03 o 
   9   2   3        0.01        3.05      4.62 o 
  10   2   3        0.02        1.96      5.17 o 
 -10   3   3        0.02       -2.66      4.46 o 
  -9   3   3        0.03       -2.00      2.57 o 
  -8   3   3        0.00       -2.84      2.40 o 
  -7   3   3        0.21       -1.81      2.15 o 
  -6   3   3        0.22       -2.66      1.77 o 
  -5   3   3        0.01       -0.21      1.22 o 
  -4   3   3        0.08       -1.66      1.11 o 
  -3   3   3        0.25       -1.12      1.10 o 
  -2   3   3        0.01       -0.95      0.63 o 
  -1   3   3        0.09       -0.87      0.58 o 
   0   3   3        0.59       -0.54      0.36 o 
   1   3   3        0.04       -0.73      0.48 o 
   2   3   3        0.02       -0.85      0.57 o 
   3   3   3        0.00       -1.27      0.85 o 
   4   3   3        0.75       -1.41      0.94 o 
   5   3   3        0.98        0.39      1.00 o 
   6   3   3        0.61        0.19      1.06 o 
   7   3   3        0.10        0.55      1.17 o 
   8   3   3        0.42       -0.62      1.84 o 
   9   3   3        0.17       -1.17      4.07 o 
  10   3   3        0.03        3.44      5.17 o 
 -10   4   3        0.01        1.80      5.01 o 
  -9   4   3        0.54       -0.47      4.54 o 
  -8   4   3        0.49        1.58      3.20 o 
  -7   4   3        0.16       -1.43      2.86 o 
  -6   4   3        0.35        2.74      2.44 o 
  -5   4   3        0.15        0.45      1.62 o 
  -4   4   3        0.03       -1.87      1.28 o 
  -3   4   3        0.34       -1.74      1.16 o 
  -2   4   3        0.04       -0.45      0.71 o 
  -1   4   3        0.20        0.36      0.81 o 
   0   4   3        0.03       -0.35      0.58 o 
   1   4   3        0.00       -0.91      0.61 o 
   2   4   3        0.22       -0.98      0.65 o 
   3   4   3        0.05       -1.49      0.99 o 
   4   4   3        0.02       -1.57      1.05 o 
   5   4   3        0.11       -1.59      1.09 o 
   6   4   3        0.00       -1.04      1.20 o 
   7   4   3        0.58       -0.22      1.58 o 
   8   4   3        0.25       -0.25      2.04 o 
   9   4   3        0.74        3.28      2.40 o 
  -8   5   3        0.36        1.81      3.61 o 
  -7   5   3        0.14        7.56      3.45 o 
  -6   5   3        0.01       -2.23      4.15 o 
  -5   5   3        0.00       -0.93      3.19 o 
  -4   5   3        0.21       -1.98      1.32 o 
  -3   5   3        0.48       -1.64      1.09 o 
  -2   5   3        0.14       -0.15      0.83 o 
  -1   5   3        0.57       -1.14      0.94 o 
   0   5   3        0.12       -1.10      0.73 o 
   1   5   3        0.22       -1.13      0.75 o 
   2   5   3        0.11       -0.74      1.17 o 
   3   5   3        0.09       -0.99      0.89 o 
   4   5   3        0.00       -0.67      1.60 o 
   5   5   3        0.00       -0.56      1.28 o 
   6   5   3        0.10       -1.20      1.29 o 
   7   5   3        0.04        0.98      2.23 o 
   8   5   3        0.31        1.59      4.42 o 
   9   5   3        0.01        0.54      2.73 o 
  -8   6   3        0.00        9.63      6.42 o 
  -7   6   3        1.22        5.22      3.72 o 
  -6   6   3        0.00        2.31      2.99 o 
  -5   6   3        1.27       -0.76      2.09 o 
  -4   6   3        0.07       -1.91      1.27 o 
  -3   6   3        1.58        4.27      1.91 o 
  -2   6   3        0.08       -1.18      0.79 o 
  -1   6   3        0.33       -1.37      0.92 o 
   0   6   3        0.26       -0.16      0.84 o 
   1   6   3        0.46       -0.12      0.86 o 
   2   6   3        0.01        0.07      1.10 o 
   3   6   3        0.03       -0.11      1.16 o 
   4   6   3        0.04        0.81      1.81 o 
   5   6   3        0.33       -1.22      1.52 o 
   6   6   3        0.01       -1.84      1.72 o 
   7   6   3        0.11       -0.32      1.88 o 
   8   6   3        0.20        0.92      3.37 o 
   9   6   3        0.57        3.21      3.03 o 
  -8   7   3        0.20        4.32      8.26 o 
  -7   7   3        0.29        3.95      4.89 o 
  -6   7   3        0.09       -1.87      3.04 o 
  -5   7   3        0.03        7.98      2.41 o 
  -4   7   3        0.39        0.08      1.45 o 
  -3   7   3        0.07        0.46      1.39 o 
  -2   7   3        0.04       -0.40      0.89 o 
  -1   7   3        1.15        0.96      1.04 o 
   0   7   3        0.05       -1.20      0.94 o 
   1   7   3        0.38        1.19      1.31 o 
   2   7   3        0.14        1.14      1.36 o 
   3   7   3        0.00        0.29      1.55 o 
   4   7   3        0.26       -2.83      1.88 o 
   5   7   3        0.15       -2.99      2.00 o 
   6   7   3        0.07       -3.02      2.02 o 
   7   7   3        0.20        0.26      2.53 o 
   8   7   3        0.13       -1.56      3.02 o 
  -8   8   3        0.81       -0.39      3.93 o 
  -7   8   3        0.13        2.48      3.56 o 
  -6   8   3        0.26       -4.52      3.01 o 
  -5   8   3        0.45        1.78      2.21 o 
  -4   8   3        0.25        2.28      1.71 o 
  -3   8   3        0.09        0.32      1.53 o 
  -2   8   3        0.00        1.01      1.25 o 
  -1   8   3        0.01       -0.72      1.18 o 
   0   8   3        0.03       -0.28      1.15 o 
   1   8   3        1.60       -0.31      1.53 o 
   2   8   3        0.27       -0.73      1.65 o 
   3   8   3        0.81       -0.24      1.97 o 
   4   8   3        0.20       -3.46      2.31 o 
   5   8   3        0.26       -3.41      2.27 o 
   6   8   3        0.47        0.12      2.82 o 
   7   8   3        0.21       -2.60      2.71 o 
   8   8   3        0.01       -2.69      3.23 o 
  -8   9   3        0.01       -1.80      5.72 o 
  -7   9   3        0.04       -1.79      3.45 o 
  -6   9   3        0.00        0.28      3.11 o 
  -5   9   3        0.01       -1.07      2.61 o 
  -4   9   3        0.16       -2.77      2.34 o 
  -3   9   3        0.02       -2.41      1.61 o 
  -2   9   3        0.83        1.05      1.63 o 
  -1   9   3        0.02       -0.05      1.57 o 
   0   9   3        0.71        0.26      1.57 o 
   1   9   3        0.35       -1.24      1.68 o 
   2   9   3        0.25       -1.17      1.89 o 
   3   9   3        1.27       -2.14      2.45 o 
   4   9   3        1.05       -3.49      2.95 o 
   5   9   3        1.42       -0.63      3.08 o 
   6   9   3        0.06       -1.08      3.10 o 
   7   9   3        0.60        1.01      3.54 o 
  -7  10   3        0.18        1.59      3.77 o 
  -6  10   3        0.04        3.36      3.47 o 
  -5  10   3        0.02        2.69      3.41 o 
  -4  10   3        0.69       -0.59      2.66 o 
  -3  10   3        0.35       -2.45      2.45 o 
  -2  10   3        0.43       -0.90      2.66 o 
  -1  10   3        0.12       -1.52      2.13 o 
   0  10   3        0.01       -0.20      2.00 o 
   1  10   3        0.71       -2.10      2.58 o 
   2  10   3        0.07       -2.87      2.56 o 
   3  10   3        0.00       -3.89      2.68 o 
   4  10   3        0.19        2.54      3.17 o 
   5  10   3        1.15        1.79      3.24 o 
   6  10   3        0.46        2.51      3.37 o 
  -6  11   3        0.01       -2.04      3.28 o 
  -5  11   3        0.00        0.00      3.03 o 
  -4  11   3        0.03       -4.22      2.82 o 
  -3  11   3        0.01       -4.28      2.85 o 
  -2  11   3        0.94        1.18      5.40 o 
  -1  11   3        0.23        1.85      4.04 o 
   0  11   3        2.42        0.21      3.10 o 
   1  11   3        0.00       -3.33      3.06 o 
   2  11   3        0.04       -0.55      3.20 o 
   3  11   3        0.38       -4.61      3.07 o 
   4  11   3        0.21        2.35      3.27 o 
   5  11   3        0.37        1.15      3.47 o 
  -5  12   3        0.00       -5.91      4.12 o 
  -4  12   3        0.34       -3.64      4.04 o 
  -3  12   3        0.43       -3.41      4.10 o 
  -2  12   3        0.03       -3.80      4.14 o 
  -1  12   3        1.11       -2.46      4.34 o 
   0  12   3        0.00       -6.04      4.23 o 
   1  12   3        0.02       -5.52      6.50 o 
   2  12   3        0.21       -3.78      4.25 o 
   3  12   3        0.10       -4.71      4.24 o 
   4  12   3        0.10       -6.84      4.56 o 
  -2  13   3        0.11       -0.29      4.82 o 
  -1  13   3        0.05        1.38      4.93 o 
   0  13   3        1.97        7.51      5.20 o 
   1  13   3        0.18       -4.72      4.71 o 
   2  13   3        0.05       -6.56      4.97 o 
  -2 -13   4       42.97       51.57      6.69 o 
  -1 -13   4        0.76       -4.63      4.22 o 
   0 -13   4      112.18      141.80      8.75 o 
   1 -13   4        3.19        4.11      4.59 o 
   2 -13   4        0.43       -3.86      4.57 o 
  -4 -12   4       34.37       33.68      5.87 o 
  -3 -12   4        0.11        1.45      5.25 o 
  -2 -12   4       43.23       42.65      5.89 o 
  -1 -12   4      257.88      280.58     12.23 o 
   0 -12   4        2.24        3.05      4.11 o 
   1 -12   4      110.24      120.06      6.04 o 
   2 -12   4       25.34       36.49      4.20 o 
   3 -12   4        5.44       13.89      3.56 o 
   4 -12   4        0.39       -3.97      3.20 o 
  -6 -11   4       48.72       48.18      6.55 o 
  -5 -11   4        2.52       -2.22      4.09 o 
  -4 -11   4        0.33       -2.41      3.80 o 
  -3 -11   4        4.43        3.12      3.94 o 
  -2 -11   4        5.83        5.20      3.89 o 
  -1 -11   4        4.47        3.48      2.95 o 
   0 -11   4      108.70      100.00      5.38 o 
   1 -11   4        3.80        8.12      2.99 o 
   2 -11   4       94.84      106.14      5.44 o 
   3 -11   4      152.68      167.18      6.20 o 
   4 -11   4        7.10       13.28      3.74 o 
   5 -11   4      104.63      101.04      5.73 o 
   6 -11   4       21.47       31.37      6.42 o 
  -7 -10   4        2.33        1.80      4.69 o 
  -6 -10   4        4.86        7.83      4.59 o 
  -5 -10   4      138.64      140.79     12.06 o 
  -4 -10   4      278.40      276.65      9.41 o 
  -3 -10   4       30.74       23.19      3.34 o 
  -2 -10   4       55.10       61.65      3.56 o 
  -1 -10   4       64.29       64.59      3.78 o 
   0 -10   4        0.15        2.75      2.00 o 
   1 -10   4     1261.96     1284.97     28.98 o 
   2 -10   4       45.75       50.09      3.84 o 
   3 -10   4       54.13       62.43      5.81 o 
   4 -10   4       86.18      102.96      4.83 o 
   5 -10   4      354.81      357.94     10.00 o 
   6 -10   4      104.39      110.15      6.82 o 
   7 -10   4       35.99       50.11      7.36 o 
  -7  -9   4        0.42       -4.09      3.97 o 
  -6  -9   4       71.42       75.27      6.50 o 
  -5  -9   4      160.90      155.45      6.58 o 
  -4  -9   4       49.39       53.79      4.33 o 
  -3  -9   4       25.28       38.15      2.65 o 
  -2  -9   4      300.35      291.20      6.49 o 
  -1  -9   4        7.68       14.81      2.07 o 
   0  -9   4      377.03      345.63      7.29 o 
   1  -9   4     1155.69     1145.41     20.50 o 
   2  -9   4      113.37      145.53      4.40 o 
   3  -9   4     1239.42     1279.49     23.67 o 
   4  -9   4      303.80      303.81      7.53 o 
   5  -9   4      381.79      368.84      8.72 o 
   6  -9   4       46.80       66.09     10.17 o 
   7  -9   4        7.72        9.00      5.01 o 
  -8  -8   4       41.24       59.43      6.50 o 
  -7  -8   4        0.20       -1.62      3.73 o 
  -6  -8   4        0.49        0.60      4.15 o 
  -5  -8   4       89.61       83.81      4.77 o 
  -4  -8   4      292.75      285.88      6.83 o 
  -3  -8   4      100.29      107.34      3.63 o 
  -2  -8   4      183.85      185.73      4.22 o 
  -1  -8   4      128.04      121.45      3.84 o 
   0  -8   4      316.45      308.76      6.47 o 
   1  -8   4      842.85      813.64     14.80 o 
   2  -8   4       87.03       83.71      3.19 o 
   3  -8   4      470.34      424.54      8.84 o 
   4  -8   4      119.90      121.45      4.10 o 
   5  -8   4       87.39       87.50      3.62 o 
   6  -8   4      324.57      294.02      8.01 o 
   7  -8   4        0.53        2.02      2.70 o 
   8  -8   4       46.72       56.84      6.81 o 
  -9  -7   4      259.59      242.57     11.16 o 
  -8  -7   4       22.51       18.40      4.82 o 
  -7  -7   4      148.28      149.65      8.23 o 
  -6  -7   4       44.16       38.99      5.09 o 
  -5  -7   4      545.56      556.73     11.55 o 
  -4  -7   4      111.67      120.99      3.86 o 
  -3  -7   4       74.51       66.53      2.54 o 
  -2  -7   4        5.05        0.70      1.16 o 
  -1  -7   4      104.92      114.27      3.17 o 
   0  -7   4        0.00       -1.56      1.04 o 
   1  -7   4      446.14      423.72      8.15 o 
   2  -7   4        4.88        5.61      1.48 o 
   3  -7   4        1.69       -1.99      1.33 o 
   4  -7   4        3.88        2.96      1.57 o 
   5  -7   4       40.71       30.07      2.35 o 
   6  -7   4        0.01       -1.78      1.86 o 
   7  -7   4       26.67       31.45      3.85 o 
   8  -7   4       89.50       76.74      4.82 o 
  -9  -6   4       89.70       89.91      7.03 o 
  -8  -6   4       50.20       63.81      6.27 o 
  -7  -6   4      379.88      349.36     13.47 o 
  -6  -6   4        0.00       -3.92      2.62 o 
  -5  -6   4       19.13       22.74      2.49 o 
  -4  -6   4       39.34       51.57      2.60 o 
  -3  -6   4     1039.21     1055.67     19.87 o 
  -2  -6   4       31.80       31.88      2.17 o 
  -1  -6   4       33.92       51.07      2.33 o 
   0  -6   4      105.22       99.84      2.50 o 
   1  -6   4      133.77      106.59      2.93 o 
   2  -6   4       31.80       46.80      1.81 o 
   3  -6   4       44.87       58.48      2.16 o 
   4  -6   4      498.48      489.71      9.17 o 
   5  -6   4      224.80      213.08      4.69 o 
   6  -6   4       13.45       20.01      2.15 o 
   7  -6   4       43.48       43.29      4.85 o 
   8  -6   4       68.30       69.12     12.53 o 
   9  -6   4       31.60       30.61      5.48 o 
  -9  -5   4      566.76      501.49     17.96 o 
  -8  -5   4       62.69       80.44      6.69 o 
  -7  -5   4      748.28      761.25     19.95 o 
  -6  -5   4       63.28       70.07      3.64 o 
  -5  -5   4      483.25      419.87      9.90 o 
  -4  -5   4      190.03      165.39      4.27 o 
  -3  -5   4      212.88      262.93      5.83 o 
  -2  -5   4     2571.16     2420.16     39.72 o 
  -1  -5   4     1263.38     1213.21     22.29 o 
   0  -5   4      219.60      233.66      4.70 o 
   1  -5   4      413.86      380.41      6.70 o 
   2  -5   4     2378.37     2291.69     40.19 o 
   3  -5   4        1.00       11.49      5.68 o 
   4  -5   4     1060.85     1062.12     18.56 o 
   5  -5   4       20.99       31.57      2.69 o 
   6  -5   4        3.21        5.34      1.43 o 
   7  -5   4       73.51       64.86      5.28 o 
   8  -5   4      250.28      214.04      9.33 o 
   9  -5   4        6.62        3.13      4.31 o 
 -10  -4   4        0.53        0.39      5.40 o 
  -9  -4   4       54.98       77.08      6.60 o 
  -8  -4   4       67.41       81.19      9.55 o 
  -7  -4   4      302.34      321.46     12.20 o 
  -6  -4   4      211.30      196.13      8.18 o 
  -5  -4   4     1295.28     1143.27     23.59 o 
  -4  -4   4      184.05      146.20      3.70 o 
  -3  -4   4      114.39      131.57      4.40 o 
  -2  -4   4     1086.02     1084.26     22.15 o 
  -1  -4   4     4005.42     3692.15     73.19 o 
   0  -4   4      276.78      227.56      4.45 o 
   1  -4   4       18.10       35.07      1.26 o 
   2  -4   4     1367.66     1299.03     23.06 o 
   3  -4   4      866.56      803.23     15.44 o 
   4  -4   4      200.24      213.66      5.38 o 
   5  -4   4       25.78       35.20      4.73 o 
   6  -4   4       79.58       67.82      3.16 o 
   7  -4   4      127.71      136.56      6.29 o 
   8  -4   4      193.64      187.02      8.32 o 
   9  -4   4      212.02      188.53     10.49 o 
  -9  -3   4      128.11      111.80     10.26 o 
  -8  -3   4        0.65       -4.99      3.33 o 
  -7  -3   4      106.49       99.46      6.07 o 
  -6  -3   4       98.09       88.54      4.09 o 
  -5  -3   4       78.25       73.34      2.99 o 
  -4  -3   4       73.85       75.94      2.53 o 
  -3  -3   4     2768.42     2703.71     53.57 o 
  -2  -3   4      282.96      213.30      5.93 o 
  -1  -3   4      290.96      306.78     10.48 o 
   0  -3   4       74.47       96.98      4.29 o 
   1  -3   4     1939.15     1757.62     28.29 o 
   2  -3   4      421.17      461.19     11.00 o 
   3  -3   4     5478.19     5351.81    134.15 o 
   4  -3   4      792.62      992.55     95.95 o 
   5  -3   4      231.28      240.79      9.14 o 
   6  -3   4       15.39       14.95      1.75 o 
   7  -3   4       39.89       38.37      2.94 o 
   8  -3   4      143.99      155.96      8.22 o 
   9  -3   4      435.45      419.96     19.02 o 
  10  -3   4        0.16        5.17      4.54 o 
  -9  -2   4        0.77       -2.81      5.56 o 
  -8  -2   4      121.00      113.83      6.51 o 
  -7  -2   4      182.88      194.55      8.93 o 
  -6  -2   4      423.21      406.36      9.37 o 
  -5  -2   4      403.69      359.26      7.34 o 
  -4  -2   4     1123.27     1192.03     19.68 o 
  -3  -2   4        0.52        2.48      0.85 o 
  -2  -2   4    11704.82    12142.51    256.32 o 
  -1  -2   4     1706.46     1667.30     43.24 o 
   0  -2   4      832.41      803.09     21.32 o 
   1  -2   4     2000.80     1945.85     53.23 o 
   2  -2   4     2962.43     2872.73     68.07 o 
   3  -2   4      138.75      164.73      7.59 o 
   4  -2   4      173.02      258.83     11.51 o 
   5  -2   4       80.04       84.16      4.93 o 
   6  -2   4       38.80       60.68      4.54 o 
   7  -2   4      259.71      272.09      8.69 o 
   8  -2   4       51.95       73.36      5.17 o 
   9  -2   4      382.64      338.77     16.05 o 
  10  -2   4       24.36       40.15      5.60 o 
 -10  -1   4       20.96       12.61      5.95 o 
  -9  -1   4        0.01        1.12      3.76 o 
  -8  -1   4       46.62       48.31      4.01 o 
  -7  -1   4        5.93        6.38      2.39 o 
  -6  -1   4       33.13       49.02      3.21 o 
  -5  -1   4        8.33       52.06      5.56 o 
  -4  -1   4     3899.81     4263.80     63.50 o 
  -3  -1   4      343.17      551.52     33.43 o 
  -2  -1   4    17156.36    17984.13    317.15 o 
  -1  -1   4     2823.30     3179.99     56.34 o 
   0  -1   4     2222.99     2438.27     87.94 o 
   1  -1   4     4883.87     4324.21     96.99 o 
   2  -1   4        6.06        1.02      2.51 o 
   6  -1   4        5.02       12.37      2.66 o 
   7  -1   4        3.68        7.91      3.21 o 
   8  -1   4       53.55       54.80      4.70 o 
   9  -1   4     1183.23     1164.24     33.18 o 
  10  -1   4       29.18       37.15      6.81 o 
 -10   0   4       61.91       78.06      8.53 o 
  -9   0   4       26.47       41.72      4.03 o 
  -8   0   4     1167.46     1353.75     32.65 o 
  -7   0   4        4.25        4.92      2.37 o 
  -6   0   4      102.90      136.94      4.93 o 
  -5   0   4        0.90        0.70      1.21 o 
  -4   0   4     3024.76     3645.25     64.82 o 
  -3   0   4      250.60      337.88      6.16 o 
  -2   0   4    45570.67    52779.17    929.28 o 
  -1   0   4       50.53       70.18      1.68 o 
   0   0   4       35.54       37.02      1.15 o 
   1   0   4       92.35      101.73      2.73 o 
   6   0   4       26.93       33.35      3.13 o 
   7   0   4      124.88      138.46      4.05 o 
   8   0   4       92.08       97.63      4.48 o 
   9   0   4       96.92      136.83      6.37 o 
  10   0   4       55.29       69.81      5.09 o 
 -10   1   4        0.74        1.02      5.56 o 
  -9   1   4       14.17       19.43      3.51 o 
  -8   1   4        1.69        7.25      3.28 o 
  -7   1   4        0.00        0.98      2.17 o 
  -6   1   4        0.09        9.08      2.12 o 
  -5   1   4      213.73      164.25      4.06 o 
  -4   1   4     2283.78     3132.90     55.85 o 
  -3   1   4     1337.41     1310.26     23.79 o 
  -2   1   4    15209.11    16813.62    296.34 o 
  -1   1   4     3389.41     3525.34     67.14 o 
   0   1   4     2933.01     3104.02     37.74 o 
   1   1   4     1392.84     2017.22    141.71 o 
   2   1   4        1.42        8.47      0.84 o 
   3   1   4      608.97      679.91     20.04 o 
   4   1   4      470.04      457.23     19.42 o 
   5   1   4       48.80       60.13      3.99 o 
   6   1   4       35.31       31.62      1.65 o 
   7   1   4       29.45       36.01      1.92 o 
   8   1   4       84.49       88.00      3.60 o 
   9   1   4      625.17      729.27     21.81 o 
  10   1   4        7.07       14.31      3.68 o 
 -10   2   4       11.28        7.28      5.40 o 
  -9   2   4        5.53        1.28      3.50 o 
  -8   2   4      370.77      343.84     10.14 o 
  -7   2   4      265.06      262.43      7.96 o 
  -6   2   4      323.14      350.65      9.62 o 
  -5   2   4       73.21      129.01      5.74 o 
  -4   2   4     1361.75     1499.61     38.96 o 
  -3   2   4        5.04        1.89      1.36 o 
  -2   2   4    12592.69    13423.24    355.31 o 
  -1   2   4     1349.14     1347.88     22.37 o 
   0   2   4      687.95      652.45     10.19 o 
   1   2   4     1445.00     1322.65     19.78 o 
   2   2   4     4118.25     4145.03     68.08 o 
   3   2   4     1098.69     1115.83     20.34 o 
   4   2   4     1395.32     1464.28     29.62 o 
   5   2   4        0.84        8.41      0.90 o 
   6   2   4      195.79      175.82      4.25 o 
   7   2   4      272.14      270.01      6.26 o 
   8   2   4      207.28      224.04      6.55 o 
   9   2   4      140.05      146.62      6.59 o 
  10   2   4      131.17      128.87      9.32 o 
  -9   3   4       42.76       45.78      8.93 o 
  -8   3   4        4.11        2.05      3.37 o 
  -7   3   4       16.15       10.96      2.50 o 
  -6   3   4       36.03       36.31      3.82 o 
  -5   3   4      114.18      123.72      7.37 o 
  -4   3   4      584.10      583.01     14.59 o 
  -3   3   4     2811.68     2685.07     62.13 o 
  -2   3   4     1749.58     1568.53     28.74 o 
  -1   3   4      589.08      616.78      9.89 o 
   0   3   4      222.51      266.24      4.57 o 
   1   3   4     1001.45      904.74     15.07 o 
   2   3   4      886.24      990.90     15.24 o 
   3   3   4     1871.44     1783.31     36.01 o 
   4   3   4     1703.39     1748.63     31.75 o 
   5   3   4      141.04      161.55      4.89 o 
   6   3   4        1.31        0.45      0.82 o 
   7   3   4       48.15       42.65      2.35 o 
   8   3   4      414.46      376.11     12.35 o 
   9   3   4      170.60      160.90      7.08 o 
  -9   4   4        2.24        3.84      3.85 o 
  -8   4   4        1.01        2.81      3.51 o 
  -7   4   4      187.27      182.88      8.13 o 
  -6   4   4      128.81      142.01      6.57 o 
  -5   4   4     1296.52     1112.44     26.80 o 
  -4   4   4      240.02      167.98      5.42 o 
  -3   4   4       16.98       28.53      2.14 o 
  -2   4   4      106.78      117.51      3.22 o 
  -1   4   4     5612.90     5362.94     82.49 o 
   0   4   4      392.67      332.60      5.78 o 
   1   4   4      238.39      279.20      4.80 o 
   2   4   4      568.32      536.73     10.22 o 
   3   4   4     1693.64     1587.60     29.02 o 
   4   4   4       95.12       98.18      3.45 o 
   5   4   4      290.96      280.29      5.90 o 
   6   4   4       48.44       45.46      2.09 o 
   7   4   4        1.10       -1.38      1.47 o 
   8   4   4      155.89      135.78      4.87 o 
   9   4   4        0.71        2.72      3.04 o 
  -9   5   4      233.98      206.46     14.25 o 
  -8   5   4       88.54       84.87      9.24 o 
  -7   5   4      513.15      525.33     17.70 o 
  -6   5   4      106.61      111.45      6.03 o 
  -5   5   4      229.38      194.47      6.29 o 
  -4   5   4      410.52      316.46      8.81 o 
  -3   5   4      614.14      642.15     11.71 o 
  -2   5   4      986.12      906.84     15.97 o 
  -1   5   4     1421.02     1457.41     23.03 o 
   0   5   4      120.75      121.48      2.90 o 
   1   5   4      424.76      397.92      6.79 o 
   2   5   4     1622.17     1568.07     26.14 o 
   3   5   4      448.85      425.21      8.56 o 
   4   5   4      193.86      174.45      4.28 o 
   5   5   4       26.04       28.60      1.87 o 
   6   5   4        4.12        7.02      1.71 o 
   7   5   4        4.93        1.62      1.78 o 
   8   5   4      185.32      166.11      5.76 o 
   9   5   4        4.38        0.17      4.27 o 
  -8   6   4       39.46       43.61      8.46 o 
  -7   6   4      296.94      297.34     11.78 o 
  -6   6   4       56.77       60.02      5.10 o 
  -5   6   4       12.10       10.75      2.37 o 
  -4   6   4       52.85       51.22      2.42 o 
  -3   6   4      774.51      762.36     13.82 o 
  -2   6   4        2.52        7.31      1.32 o 
  -1   6   4      161.62      223.18      4.37 o 
   0   6   4       44.33       40.97      2.10 o 
   1   6   4        2.08        0.43      1.00 o 
   2   6   4       77.30       96.28      2.94 o 
   3   6   4       27.66       24.16      1.73 o 
   4   6   4       73.30       70.70      2.83 o 
   5   6   4       93.54       79.99      3.13 o 
   6   6   4       69.57       61.84      3.63 o 
   7   6   4        9.64        6.23      2.24 o 
   8   6   4        9.28       16.18      3.29 o 
   9   6   4        4.55        7.72      3.19 o 
  -8   7   4       53.74       68.14      8.10 o 
  -7   7   4      468.19      463.72     22.74 o 
  -6   7   4       99.71       93.41      4.27 o 
  -5   7   4      439.94      446.42      9.75 o 
  -4   7   4      134.77      132.22      3.75 o 
  -3   7   4      214.57      194.74      4.64 o 
  -2   7   4       85.71       68.27      2.47 o 
  -1   7   4      133.70      141.30      3.56 o 
   0   7   4       73.04       82.44      2.61 o 
   1   7   4      944.36      927.58     16.49 o 
   2   7   4       90.70       84.74      3.09 o 
   3   7   4      322.94      284.81      6.47 o 
   4   7   4      176.91      165.48      5.25 o 
   5   7   4      168.20      137.51      4.82 o 
   6   7   4       59.58       72.40      3.60 o 
   7   7   4       67.00       60.28      4.73 o 
   8   7   4       15.69       18.71      3.71 o 
  -8   8   4      214.20      222.43      8.95 o 
  -7   8   4       27.26       28.29      4.39 o 
  -6   8   4       12.40       16.45      3.64 o 
  -5   8   4        7.71        2.98      2.67 o 
  -4   8   4      488.74      478.05      9.54 o 
  -3   8   4      136.17      136.59      3.88 o 
  -2   8   4       54.19       58.23      2.53 o 
  -1   8   4       23.54       23.65      1.86 o 
   0   8   4      141.63      144.05      4.23 o 
   1   8   4      851.07      870.47     15.77 o 
   2   8   4      784.35      749.42     13.85 o 
   3   8   4     1025.19     1023.58     22.13 o 
   4   8   4     1032.95     1066.17     23.04 o 
   5   8   4      116.04      113.38      4.76 o 
   6   8   4      454.43      446.24     12.79 o 
   7   8   4        0.20        2.35      3.26 o 
  -8   9   4       48.34       56.06      6.53 o 
  -7   9   4        1.74        3.68      3.64 o 
  -6   9   4        4.35        2.86      3.39 o 
  -5   9   4       98.47      100.12      4.75 o 
  -4   9   4       29.85       36.05      4.59 o 
  -3   9   4       96.19       96.68      3.48 o 
  -2   9   4      188.38      170.40      5.06 o 
  -1   9   4       19.81       27.49      2.18 o 
   0   9   4      322.44      295.76      7.23 o 
   1   9   4      480.39      487.45      9.68 o 
   2   9   4      433.35      405.07      8.41 o 
   3   9   4      467.22      486.68     12.43 o 
   4   9   4       62.76       74.43      4.97 o 
   5   9   4      205.25      208.74      7.83 o 
   6   9   4      124.30      123.90      5.97 o 
   7   9   4        1.14       -1.17      3.52 o 
  -7  10   4       25.45       39.03      5.32 o 
  -6  10   4        0.44       -0.06      3.38 o 
  -5  10   4      149.00      145.56      5.86 o 
  -4  10   4      318.57      309.34      9.04 o 
  -3  10   4       11.30        9.27      2.93 o 
  -2  10   4       16.21       12.10      3.25 o 
  -1  10   4        0.19        4.88      2.38 o 
   0  10   4        2.57        4.83      2.09 o 
   1  10   4      678.42      667.80     16.28 o 
   2  10   4      150.02      134.57      5.47 o 
   3  10   4       32.79       39.56      3.79 o 
   4  10   4      113.05      120.56      6.12 o 
   5  10   4      311.55      369.29     11.69 o 
   6  10   4       13.95       12.38      3.60 o 
  -6  11   4       37.15       71.94     10.53 o 
  -5  11   4        0.71       -0.30      3.78 o 
  -4  11   4       14.88       12.27      4.79 o 
  -3  11   4       50.69       58.35      7.09 o 
  -2  11   4       28.28       18.98      4.98 o 
  -1  11   4       49.87       58.08      6.36 o 
   0  11   4      164.78      145.25      8.44 o 
   1  11   4        6.81        3.97      4.48 o 
   2  11   4      248.21      258.88      9.29 o 
   3  11   4       29.54       44.96      4.65 o 
   4  11   4        0.42        1.61      3.30 o 
   5  11   4       14.36       11.98      3.86 o 
  -4  12   4       24.28       26.80      5.98 o 
  -3  12   4        0.03       -3.75      4.35 o 
  -2  12   4       92.96       99.59      7.75 o 
  -1  12   4      166.16      175.44      9.74 o 
   0  12   4        3.45        4.69      4.84 o 
   1  12   4       31.57       34.29      6.03 o 
   2  12   4       32.77       40.68      6.29 o 
   3  12   4        0.27        2.14      4.73 o 
  -2  13   4       23.97       43.34      6.81 o 
  -1  13   4        6.70        1.91      5.15 o 
   0  13   4      139.38      175.57     10.35 o 
   1  13   4       13.50       22.86      8.18 o 
  -2 -13   5        0.17       -1.95      4.49 o 
  -1 -13   5        0.05       -3.71      4.31 o 
   0 -13   5        0.22       -6.24      4.39 o 
   1 -13   5        0.07       -3.74      4.38 o 
   2 -13   5        0.33       -6.46      4.31 o 
  -4 -12   5        0.12       -3.63      4.46 o 
  -3 -12   5        0.03       -5.55      3.94 o 
  -2 -12   5        0.23       -3.45      6.15 o 
  -1 -12   5        0.04       -1.02      4.46 o 
   0 -12   5        0.20        0.75      4.01 o 
   1 -12   5        1.75       -2.57      2.98 o 
   2 -12   5        0.05       -0.89      3.07 o 
   3 -12   5        0.18       -4.07      3.02 o 
   4 -12   5        0.02       -4.71      3.14 o 
  -5 -11   5        0.06       -2.60      4.13 o 
  -4 -11   5        0.00        0.99      3.99 o 
  -3 -11   5        0.21       -2.75      3.80 o 
  -2 -11   5        0.00       -2.26      3.62 o 
  -1 -11   5        0.12       -4.10      2.73 o 
   0 -11   5        0.12       -0.34      2.84 o 
   1 -11   5        0.19        0.90      2.89 o 
   2 -11   5        0.20       -1.71      2.83 o 
   3 -11   5        0.04       -4.58      4.27 o 
   4 -11   5        0.07       -2.18      2.84 o 
   5 -11   5        0.02       -1.52      3.91 o 
  -6 -10   5        0.02       -0.42      4.04 o 
  -5 -10   5        0.06        2.64      3.89 o 
  -4 -10   5        0.20        0.78      6.42 o 
  -3 -10   5        0.00       -0.26      3.54 o 
  -2 -10   5        0.18        0.73      2.37 o 
  -1 -10   5        0.00       -1.68      2.20 o 
   0 -10   5        0.21       -0.61      2.33 o 
   1 -10   5        4.86        8.87      2.84 o 
   2 -10   5        0.01        4.07      3.40 o 
   3 -10   5        1.43       -2.11      2.72 o 
   4 -10   5        0.00       -3.88      2.68 o 
   5 -10   5        0.06        0.58      2.89 o 
   6 -10   5        0.04        1.70      3.67 o 
  -7  -9   5        0.00       -4.41      3.97 o 
  -6  -9   5        0.02        0.81      3.81 o 
  -5  -9   5        0.96       -0.19      3.52 o 
  -4  -9   5        0.02       -2.67      4.38 o 
  -3  -9   5        0.02       -2.28      1.72 o 
  -2  -9   5        0.14        0.33      1.59 o 
  -1  -9   5        0.91        1.09      1.56 o 
   0  -9   5        0.46       -0.78      1.71 o 
   1  -9   5        3.20        0.66      1.97 o 
   2  -9   5        0.03       -2.24      2.02 o 
   3  -9   5        1.56        2.19      2.25 o 
   4  -9   5        0.02        3.36      2.32 o 
   5  -9   5        0.54        1.71      2.26 o 
   6  -9   5        0.22       -0.19      3.04 o 
   7  -9   5        0.09       -3.05      4.31 o 
  -8  -8   5        0.00       -0.26      4.26 o 
  -7  -8   5        0.08       -2.67      3.78 o 
  -6  -8   5        0.00       -1.76      3.51 o 
  -5  -8   5        0.20       -3.80      3.23 o 
  -4  -8   5        0.06        0.53      1.98 o 
  -3  -8   5        0.75       -1.10      1.58 o 
  -2  -8   5        0.07       -1.66      1.23 o 
  -1  -8   5        0.00        0.97      1.35 o 
   0  -8   5        0.24       -1.46      1.45 o 
   1  -8   5        0.80        0.23      1.69 o 
   2  -8   5        0.02       -0.18      1.78 o 
   3  -8   5        0.41        1.03      1.87 o 
   4  -8   5        0.67        5.24      2.40 o 
   5  -8   5        0.05       -1.73      1.88 o 
   6  -8   5        0.32        2.88      2.82 o 
   7  -8   5        0.02       -0.11      2.79 o 
   8  -8   5        0.00        0.23      4.07 o 
  -9  -7   5        0.35        4.19      4.55 o 
  -8  -7   5        0.01        2.05      4.29 o 
  -7  -7   5        1.07       -0.31      5.87 o 
  -6  -7   5        0.05        2.77      3.61 o 
  -5  -7   5        1.88        2.53      2.61 o 
  -4  -7   5        0.75        2.08      1.83 o 
  -3  -7   5        0.00        0.41      1.40 o 
  -2  -7   5        0.27       -0.29      1.19 o 
  -1  -7   5        0.00        0.69      1.14 o 
   0  -7   5        0.13       -1.31      1.20 o 
   1  -7   5        0.90       -1.81      1.83 o 
   2  -7   5        0.08       -1.93      1.29 o 
   3  -7   5        0.14        0.81      1.67 o 
   4  -7   5        0.03        0.21      1.80 o 
   5  -7   5        0.17       -0.62      1.63 o 
   6  -7   5        0.18       -0.04      2.16 o 
   7  -7   5        0.12       -1.82      2.36 o 
   8  -7   5        0.00       -2.60      2.66 o 
  -9  -6   5        0.13       -0.41      4.55 o 
  -8  -6   5        0.08        5.09      6.15 o 
  -7  -6   5        0.54       10.77      4.18 o 
  -6  -6   5        0.00       -1.41      2.26 o 
  -5  -6   5        0.06       -0.88      1.65 o 
  -4  -6   5        0.03       -1.70      1.61 o 
  -3  -6   5        0.10        3.41      2.68 o 
  -2  -6   5        0.69       -1.51      1.01 o 
  -1  -6   5        0.02        0.32      1.27 o 
   0  -6   5        0.03       -1.50      1.00 o 
   1  -6   5        0.00       -0.85      1.01 o 
   2  -6   5        0.05        0.06      1.09 o 
   3  -6   5        0.00       -1.13      1.11 o 
   4  -6   5        0.00        0.17      1.30 o 
   5  -6   5        0.08       -2.56      1.70 o 
   6  -6   5        0.18       -1.72      1.63 o 
   7  -6   5        0.30        1.42      2.87 o 
   8  -6   5        0.10       -4.70      3.13 o 
   9  -6   5        0.01       -4.38      3.68 o 
  -9  -5   5        0.01        5.42      4.63 o 
  -8  -5   5        0.01       -2.56      4.10 o 
  -7  -5   5        1.60       13.21      4.28 o 
  -6  -5   5        0.01       -2.27      2.38 o 
  -5  -5   5        0.06        1.73      1.74 o 
  -4  -5   5        0.11        0.26      1.61 o 
  -3  -5   5        0.70        1.54      1.64 o 
  -2  -5   5        0.05        2.09      1.46 o 
  -1  -5   5        0.49        1.43      1.99 o 
   0  -5   5        0.10       -0.87      0.81 o 
   1  -5   5        0.01       -1.35      0.90 o 
   2  -5   5        0.15       -1.23      1.03 o 
   3  -5   5        0.06       -1.19      1.13 o 
   4  -5   5        0.01       -1.64      1.09 o 
   5  -5   5        0.00       -1.70      1.45 o 
   6  -5   5        0.06       -1.62      1.64 o 
   7  -5   5        0.19       -0.54      3.13 o 
   8  -5   5        0.49       -2.69      4.46 o 
   9  -5   5        0.28       -5.25      3.52 o 
 -10  -4   5        0.03        1.33      5.95 o 
  -9  -4   5        0.00       -7.59      6.42 o 
  -8  -4   5        0.04       -7.28      5.95 o 
  -7  -4   5        0.04        0.57      4.27 o 
  -6  -4   5        0.00        2.71      2.32 o 
  -5  -4   5        0.09       -0.28      2.18 o 
  -4  -4   5        0.29       -1.52      1.23 o 
  -3  -4   5        0.10        0.17      1.31 o 
  -2  -4   5        0.25       -1.21      1.13 o 
  -1  -4   5        0.29        0.88      1.80 o 
   0  -4   5        0.15       -0.93      0.75 o 
   1  -4   5        0.05       -0.95      0.64 o 
   2  -4   5        0.01       -1.28      0.86 o 
   3  -4   5        0.07       -1.47      0.98 o 
   4  -4   5        0.04       -1.74      1.16 o 
   5  -4   5        0.41       -1.80      1.20 o 
   6  -4   5        0.10        1.60      1.45 o 
   7  -4   5        0.01       -1.15      3.01 o 
   8  -4   5        0.07       -4.04      2.70 o 
   9  -4   5        0.21       -4.46      3.37 o 
  -9  -3   5        1.83       -5.56      5.95 o 
  -8  -3   5        0.23       -5.02      3.35 o 
  -7  -3   5        0.07       -4.73      3.15 o 
  -6  -3   5        0.04       -2.96      2.11 o 
  -5  -3   5        0.31        0.34      1.63 o 
  -4  -3   5        1.23        4.08      1.46 o 
  -3  -3   5        0.06        1.41      1.36 o 
  -2  -3   5        0.64        0.31      1.03 o 
  -1  -3   5        0.13       -0.91      0.92 o 
   0  -3   5        0.13       -0.60      0.75 o 
   1  -3   5        0.25       -1.29      0.86 o 
   2  -3   5        0.12       -1.19      0.79 o 
   3  -3   5        1.08       -2.35      1.57 o 
   4  -3   5        0.04       -2.41      1.61 o 
   5  -3   5        0.00       -0.94      1.81 o 
   6  -3   5        0.46       -0.94      2.62 o 
   7  -3   5        0.51       -1.48      2.90 o 
   8  -3   5        0.31        1.55      3.56 o 
   9  -3   5        0.37       -4.38      3.29 o 
  -9  -2   5        0.46       -0.54      3.67 o 
  -8  -2   5        0.33       -3.11      2.57 o 
  -7  -2   5        0.32        0.05      2.40 o 
  -6  -2   5        0.35       -0.58      1.74 o 
  -5  -2   5        0.63       -0.05      1.38 o 
  -4  -2   5        3.56        4.96      1.48 o 
  -3  -2   5        0.37       -1.74      1.16 o 
  -2  -2   5        0.77       -1.86      1.24 o 
  -1  -2   5        0.08       -1.04      0.78 o 
   0  -2   5        0.12       -0.99      0.66 o 
   1  -2   5        0.39       -0.88      0.58 o 
   2  -2   5        0.20       -1.51      1.01 o 
   3  -2   5        0.39       -0.67      0.76 o 
   4  -2   5        0.14       -5.79      3.91 o 
   5  -2   5        0.00       -1.10      4.31 o 
   8  -2   5        0.40       -2.66      2.58 o 
   9  -2   5        0.00        2.98      3.44 o 
  10  -2   5        0.08        0.82      2.74 o 
  -9  -1   5        2.17       -1.93      3.57 o 
  -8  -1   5        0.16       -1.99      2.59 o 
  -7  -1   5        0.68       -3.02      2.23 o 
  -6  -1   5        0.00       -1.87      1.67 o 
  -5  -1   5        0.04       -0.58      1.53 o 
  -4  -1   5        0.62        2.42      1.40 o 
  -3  -1   5        0.13        0.80      1.00 o 
  -2  -1   5        0.59       -1.29      0.86 o 
  -1  -1   5        0.01       -1.18      0.79 o 
   0  -1   5        0.25       -0.82      0.54 o 
   1  -1   5        0.00       -0.57      0.71 o 
   2  -1   5        0.16       -1.25      2.35 o 
   3  -1   5        0.13       -1.72      3.13 o 
   8  -1   5        0.00       -1.72      2.66 o 
   9  -1   5        0.09       -0.39      2.55 o 
  10  -1   5        0.50        1.68      2.87 o 
  -9   0   5        0.08       -1.42      3.56 o 
  -8   0   5        0.64        1.37      2.79 o 
  -7   0   5        0.05       -1.68      2.27 o 
  -6   0   5        0.17       -1.71      1.57 o 
  -5   0   5        0.10       -2.04      1.42 o 
  -4   0   5        0.71        0.20      1.54 o 
  -3   0   5        0.44        0.47      0.86 o 
  -2   0   5        0.25       -0.95      0.92 o 
  -1   0   5        0.14       -0.77      0.62 o 
   0   0   5        0.02       -0.39      0.46 o 
   1   0   5        0.09       -0.90      0.60 o 
   2   0   5        0.02       -1.88      2.27 o 
   8   0   5        0.09       -0.60      1.63 o 
   9   0   5        0.18       -2.87      3.01 o 
  10   0   5        0.15        3.83      3.02 o 
  -9   1   5        0.07       -1.31      3.63 o 
  -8   1   5        0.08       -2.79      2.51 o 
  -7   1   5        0.00       -1.41      2.12 o 
  -6   1   5        0.52        0.18      1.54 o 
  -5   1   5        0.03        0.36      1.50 o 
  -4   1   5        0.32       -0.83      1.52 o 
  -3   1   5        0.31       -1.17      0.78 o 
  -2   1   5        1.23       -1.51      1.01 o 
  -1   1   5        0.72       -0.50      0.61 o 
   0   1   5        0.08       -0.71      0.47 o 
   1   1   5        0.35        0.02      0.44 o 
   2   1   5        0.01       -0.43      0.29 o 
   3   1   5        0.15       -0.26      0.88 o 
   4   1   5        0.24       -1.33      1.33 o 
   5   1   5        0.15       -0.63      1.41 o 
   6   1   5        0.05       -2.70      1.80 o 
   7   1   5        0.11       -2.57      1.71 o 
   8   1   5        0.26       -1.90      1.77 o 
   9   1   5        0.20       -1.61      2.10 o 
  10   1   5        0.01        1.79      3.04 o 
  -9   2   5        0.14       -0.42      3.46 o 
  -8   2   5        0.06       -3.59      2.39 o 
  -7   2   5        0.08       -0.19      2.24 o 
  -6   2   5        0.16       -0.06      1.60 o 
  -5   2   5        0.17        1.03      1.51 o 
  -4   2   5        0.70       -2.39      1.59 o 
  -3   2   5        0.07       -0.88      0.74 o 
  -2   2   5        0.23       -0.17      1.09 o 
  -1   2   5        0.19       -0.19      0.57 o 
   0   2   5        0.01       -0.74      0.49 o 
   1   2   5        0.00       -0.57      0.38 o 
   2   2   5        0.05       -0.91      0.61 o 
   3   2   5        0.45       -1.67      1.11 o 
   4   2   5        0.09       -0.89      1.29 o 
   5   2   5        0.09       -1.74      1.16 o 
   6   2   5        0.32       -1.69      1.12 o 
   7   2   5        0.52       -1.24      1.71 o 
   8   2   5        0.09       -1.67      2.22 o 
   9   2   5        0.00       -2.98      2.62 o 
  -9   3   5        0.04        1.57      3.64 o 
  -8   3   5        0.14       -0.18      2.56 o 
  -7   3   5        0.09       -3.18      2.26 o 
  -6   3   5        0.01        0.13      1.94 o 
  -5   3   5        0.18       -1.93      1.80 o 
  -4   3   5        0.57       -3.25      2.16 o 
  -3   3   5        0.00       -1.06      0.86 o 
  -2   3   5        0.42       -1.88      1.26 o 
  -1   3   5        0.02       -0.90      0.76 o 
   0   3   5        0.16       -0.38      0.63 o 
   1   3   5        0.14       -0.86      0.58 o 
   2   3   5        0.11       -1.23      0.82 o 
   3   3   5        0.23       -1.92      1.28 o 
   4   3   5        0.35       -0.90      0.89 o 
   5   3   5        0.12       -0.99      0.66 o 
   6   3   5        0.10       -2.07      1.38 o 
   7   3   5        0.29       -2.12      1.96 o 
   8   3   5        0.17       -0.95      2.78 o 
   9   3   5        0.20        1.14      2.75 o 
  -9   4   5        0.47        1.60      4.78 o 
  -8   4   5        0.00        2.66      3.46 o 
  -7   4   5        0.11        1.34      4.19 o 
  -6   4   5        0.08       -1.62      2.95 o 
  -5   4   5        0.24        1.08      2.02 o 
  -4   4   5        1.21       -3.52      2.34 o 
  -3   4   5        1.68       -2.89      2.58 o 
  -2   4   5        0.03       -1.18      1.19 o 
  -1   4   5        1.00        1.82      1.45 o 
   0   4   5        0.02       -1.02      0.73 o 
   1   4   5        0.01       -1.08      0.72 o 
   2   4   5        0.66       -1.70      1.13 o 
   3   4   5        0.32       -1.78      1.18 o 
   4   4   5        0.08       -0.51      0.99 o 
   5   4   5        0.07       -1.56      1.04 o 
   6   4   5        0.21       -1.75      1.17 o 
   7   4   5        0.02       -1.14      1.72 o 
   8   4   5        0.00        0.93      2.57 o 
   9   4   5        0.00       -3.88      2.59 o 
  -9   5   5        0.47        1.64      6.50 o 
  -8   5   5        0.23        1.02      5.79 o 
  -7   5   5        0.02       -1.13      3.39 o 
  -6   5   5        0.08       -2.25      3.10 o 
  -5   5   5        1.40       -3.37      2.73 o 
  -4   5   5        0.04       -3.10      2.54 o 
  -3   5   5        0.08       -2.18      1.45 o 
  -2   5   5        0.32       -1.60      1.07 o 
  -1   5   5        0.04       -1.25      0.83 o 
   0   5   5        0.65       -0.61      0.84 o 
   1   5   5        0.25       -1.33      0.89 o 
   2   5   5        0.03       -0.78      0.92 o 
   3   5   5        1.12        0.44      1.21 o 
   4   5   5        0.00       -0.36      1.18 o 
   5   5   5        1.00       -0.08      1.27 o 
   6   5   5        0.02       -1.41      1.50 o 
   7   5   5        0.06       -0.94      1.87 o 
   8   5   5        0.01        2.13      2.09 o 
   9   5   5        0.38       -0.55      4.07 o 
  -9   6   5        0.13        1.17      7.12 o 
  -8   6   5        0.01        7.36      6.50 o 
  -7   6   5        0.37        0.78      5.95 o 
  -6   6   5        0.04       -3.88      2.99 o 
  -5   6   5        0.02       -2.63      1.75 o 
  -4   6   5        0.38       -0.88      1.49 o 
  -3   6   5        0.16       -1.68      1.12 o 
  -2   6   5        0.00       -0.32      1.14 o 
  -1   6   5        0.05       -1.41      0.94 o 
   0   6   5        0.01        1.05      1.51 o 
   1   6   5        0.02       -0.09      1.01 o 
   2   6   5        0.02       -0.35      1.26 o 
   3   6   5        0.03       -2.02      1.47 o 
   4   6   5        0.36       -0.92      1.64 o 
   5   6   5        0.03        1.78      2.01 o 
   6   6   5        1.42        2.42      2.41 o 
   7   6   5        0.00       -0.61      2.02 o 
   8   6   5        0.12        1.68      2.66 o 
  -8   7   5        0.20        6.26      6.73 o 
  -7   7   5        0.37        0.09      4.62 o 
  -6   7   5        0.49        0.14      3.03 o 
  -5   7   5        2.07        6.14      2.42 o 
  -4   7   5        0.02       -1.04      1.58 o 
  -3   7   5        0.00       -1.99      1.33 o 
  -2   7   5        0.31        0.82      1.32 o 
  -1   7   5        0.01        2.22      1.24 o 
   0   7   5        0.02       -1.66      1.11 o 
   1   7   5        0.15       -1.66      1.18 o 
   2   7   5        0.66       -0.87      1.81 o 
   3   7   5        0.91        1.09      2.26 o 
   4   7   5        0.24        0.96      2.19 o 
   5   7   5        0.63       -0.36      1.97 o 
   6   7   5        0.01       -1.72      1.97 o 
   7   7   5        0.05       -0.55      2.74 o 
   8   7   5        0.08       -1.48      2.92 o 
  -8   8   5        0.02       -4.34      3.74 o 
  -7   8   5        0.03        2.76      3.47 o 
  -6   8   5        0.21        0.51      3.11 o 
  -5   8   5        0.75        0.50      2.89 o 
  -4   8   5        0.30       -2.63      1.75 o 
  -3   8   5        1.78        1.31      1.63 o 
  -2   8   5        0.04       -1.69      1.42 o 
  -1   8   5        0.15       -0.26      1.42 o 
   0   8   5        0.14       -0.70      1.39 o 
   1   8   5        1.40        2.00      1.84 o 
   2   8   5        1.46       -0.25      1.95 o 
   3   8   5        1.72        1.93      2.39 o 
   4   8   5        0.46        5.23      2.47 o 
   5   8   5        0.45        5.12      2.79 o 
   6   8   5        0.25        0.38      2.63 o 
   7   8   5        0.03        0.51      3.04 o 
  -7   9   5        0.04       -2.67      3.45 o 
  -6   9   5        0.09       -2.23      3.21 o 
  -5   9   5        0.06        4.04      2.95 o 
  -4   9   5        0.90       -1.68      2.51 o 
  -3   9   5        0.43       -1.40      1.94 o 
  -2   9   5        0.90       -2.20      1.72 o 
  -1   9   5        1.05        1.35      1.83 o 
   0   9   5        0.01       -0.75      1.84 o 
   1   9   5        0.27       -1.84      1.78 o 
   2   9   5        0.26        3.58      2.03 o 
   3   9   5        0.82        3.64      3.09 o 
   4   9   5        2.16        5.86      3.08 o 
   5   9   5        0.59        2.45      2.92 o 
   6   9   5        0.16        1.79      2.90 o 
   7   9   5        0.00       -1.03      3.39 o 
  -7  10   5        0.11       -0.11      5.09 o 
  -6  10   5        0.04       -3.07      3.38 o 
  -5  10   5        0.00       -2.77      3.16 o 
  -4  10   5        0.95        2.39      2.87 o 
  -3  10   5        0.22        0.20      2.65 o 
  -2  10   5        0.44        0.86      2.83 o 
  -1  10   5        0.00       -2.57      2.73 o 
   0  10   5        0.00       -2.72      2.99 o 
   1  10   5        1.58        1.67      2.67 o 
   2  10   5        0.33        0.48      2.53 o 
   3  10   5        1.87        2.37      3.10 o 
   4  10   5        0.41       -0.95      3.06 o 
   5  10   5        0.12        1.18      3.23 o 
   6  10   5        0.15       -0.53      3.73 o 
  -6  11   5        0.20        2.49      5.01 o 
  -5  11   5        0.55       -5.22      3.48 o 
  -4  11   5        0.01       -3.00      3.58 o 
  -3  11   5        0.13       -2.27      4.21 o 
  -2  11   5        0.34        0.14      4.24 o 
  -1  11   5        0.07       -2.67      4.18 o 
   0  11   5        0.00       -6.21      4.14 o 
   1  11   5        0.24       -0.42      4.36 o 
   2  11   5        0.11        3.15      3.40 o 
   3  11   5        0.20       -1.50      3.10 o 
   4  11   5        0.18       -1.75      3.19 o 
   5  11   5        0.05       -4.95      3.30 o 
  -4  12   5        0.19       -4.94      4.62 o 
  -3  12   5        0.10       -4.23      5.13 o 
  -2  12   5        0.56       -5.56      4.54 o 
  -1  12   5        0.13       -3.95      4.67 o 
   0  12   5        0.00       -3.75      4.54 o 
   1  12   5        0.17       -4.15      4.45 o 
   2  12   5        0.08       -6.37      4.48 o 
   3  12   5        0.04       -4.79      4.59 o 
  -1  13   5        0.01       -7.17      4.78 o 
   0  13   5        0.15       -4.07      5.14 o 
  -2 -13   6        0.00       -4.24      4.45 o 
  -1 -13   6        0.44       -5.94      3.96 o 
   0 -13   6        6.21        5.18      4.80 o 
   1 -13   6       10.17       10.95      5.17 o 
   2 -13   6       67.61       94.47      7.63 o 
  -4 -12   6       11.98       17.27      5.22 o 
  -3 -12   6       33.64       34.49      5.69 o 
  -2 -12   6       14.33       12.39      4.63 o 
  -1 -12   6       13.96       14.76      4.78 o 
   0 -12   6      148.22      161.42     17.85 o 
   1 -12   6       60.01       74.79      5.14 o 
   2 -12   6        1.26       -1.76      3.03 o 
   3 -12   6       17.65       26.58      4.01 o 
   4 -12   6        5.10       -0.26      3.39 o 
  -5 -11   6        0.08       -1.91      4.12 o 
  -4 -11   6        0.70       -1.66      3.99 o 
  -3 -11   6       73.70       78.26      6.83 o 
  -2 -11   6       38.25       36.22      5.28 o 
  -1 -11   6       93.95       97.81      5.30 o 
   0 -11   6        0.00       -2.79      2.72 o 
   1 -11   6       71.90       78.10      4.96 o 
   2 -11   6        5.20        4.38      3.06 o 
   3 -11   6      105.71      118.67      5.71 o 
   4 -11   6        0.21       -4.17      2.98 o 
   5 -11   6       30.92       39.47      5.28 o 
  -6 -10   6        0.85        1.59      4.32 o 
  -5 -10   6        7.09        4.59      4.15 o 
  -4 -10   6       89.34       82.00      6.40 o 
  -3 -10   6       43.26       37.23      5.09 o 
  -2 -10   6      168.85      148.93      6.21 o 
  -1 -10   6       29.09       35.13      3.66 o 
   0 -10   6       13.67       21.07      3.36 o 
   1 -10   6     1058.33     1122.88     28.26 o 
   2 -10   6      121.96      132.64      5.91 o 
   3 -10   6      583.18      643.35     15.72 o 
   4 -10   6       78.66       85.08      4.60 o 
   5 -10   6       25.37       26.90      4.97 o 
   6 -10   6       13.41       12.27      4.09 o 
  -7  -9   6       31.96       35.01      5.72 o 
  -6  -9   6       34.16       30.89      5.21 o 
  -5  -9   6       52.78       59.41      5.98 o 
  -4  -9   6       35.28       33.69      4.88 o 
  -3  -9   6        0.34       -0.30      2.40 o 
  -2  -9   6        5.87        1.69      1.90 o 
  -1  -9   6      500.30      503.31     11.02 o 
   0  -9   6       67.97       66.87      3.31 o 
   1  -9   6      415.57      394.27      9.08 o 
   2  -9   6      211.23      193.52      5.64 o 
   3  -9   6      280.56      306.43      7.57 o 
   4  -9   6      753.18      764.54     15.82 o 
   5  -9   6      116.61      113.23      4.19 o 
   6  -9   6        1.77       -1.31      3.28 o 
   7  -9   6       14.23        7.83      4.93 o 
  -8  -8   6        2.90        4.46      4.72 o 
  -7  -8   6       46.63       50.66      6.08 o 
  -6  -8   6       59.14       66.43      6.21 o 
  -5  -8   6      267.58      251.74     10.71 o 
  -4  -8   6        0.13        0.93      1.52 o 
  -3  -8   6       71.75       67.65      3.05 o 
  -2  -8   6        4.62        2.00      1.69 o 
  -1  -8   6       78.90       75.34      3.11 o 
   0  -8   6        9.68        4.06      1.75 o 
   1  -8   6     1192.03     1099.39     21.74 o 
   2  -8   6     1116.55     1074.38     19.97 o 
   3  -8   6      843.27      774.49     14.82 o 
   4  -8   6      893.90      861.53     17.36 o 
   5  -8   6       99.22       89.87      3.50 o 
   6  -8   6        5.11        6.10      2.73 o 
   7  -8   6       15.00       17.11      3.38 o 
   8  -8   6        8.82        4.54      4.54 o 
  -8  -7   6       20.77       22.97      5.17 o 
  -7  -7   6        6.80       10.21      5.72 o 
  -6  -7   6       20.64       24.17      4.53 o 
  -5  -7   6     1105.27     1087.11     20.78 o 
  -4  -7   6        8.30        3.75      1.94 o 
  -3  -7   6        0.76        0.83      1.46 o 
  -2  -7   6        7.38       12.75      1.64 o 
  -1  -7   6      176.59      194.13      5.00 o 
   0  -7   6        2.26        7.24      1.55 o 
   1  -7   6       59.11       66.60      3.14 o 
   2  -7   6      367.57      316.05      6.71 o 
   3  -7   6      872.72      881.13     16.43 o 
   4  -7   6      364.38      312.38      7.11 o 
   5  -7   6       86.13       85.63      3.14 o 
   6  -7   6       31.84       43.15      6.39 o 
   7  -7   6        4.44        4.07      2.46 o 
   8  -7   6        0.08       -1.49      2.71 o 
  -9  -6   6      117.93      112.64      8.00 o 
  -8  -6   6       45.79       48.52      6.06 o 
  -7  -6   6       61.92       65.20      6.30 o 
  -6  -6   6      211.41      205.38      7.43 o 
  -5  -6   6       18.66       16.11      2.40 o 
  -4  -6   6      309.97      285.04      7.35 o 
  -3  -6   6        0.08        0.37      1.50 o 
  -2  -6   6        3.12        5.61      1.33 o 
  -1  -6   6       47.62       42.24      1.91 o 
   0  -6   6      433.35      415.70      8.79 o 
   1  -6   6      195.13      177.14      4.17 o 
   2  -6   6      490.60      479.74      9.30 o 
   3  -6   6       28.31       33.86      2.18 o 
   4  -6   6      420.40      387.88      8.23 o 
   5  -6   6      120.66      105.63      3.22 o 
   6  -6   6      274.55      241.93      8.04 o 
   7  -6   6       15.82       17.50      4.89 o 
   8  -6   6       29.47       23.25      4.54 o 
   9  -6   6        7.16        9.00      4.23 o 
  -9  -5   6       57.74       72.58     12.45 o 
  -8  -5   6       34.05       57.23      9.24 o 
  -7  -5   6       19.99       14.41      6.58 o 
  -6  -5   6       30.01       28.74      3.39 o 
  -5  -5   6      518.66      480.74     11.01 o 
  -4  -5   6      282.13      267.37      6.81 o 
  -3  -5   6       58.03       71.14      2.93 o 
  -2  -5   6        0.87        6.95      1.33 o 
  -1  -5   6       81.15       74.25      2.48 o 
   0  -5   6       32.71       25.29      1.41 o 
   1  -5   6      192.10      184.19      4.12 o 
   2  -5   6        3.88       13.17      1.33 o 
   3  -5   6      777.02      659.54     12.24 o 
   4  -5   6        7.72       14.78      1.63 o 
   5  -5   6       56.33       55.27      2.91 o 
   6  -5   6       16.22       13.24      2.00 o 
   7  -5   6        9.35        8.05      3.99 o 
   8  -5   6      133.97      119.02      6.38 o 
   9  -5   6        6.01        2.74      3.60 o 
  -9  -4   6      291.48      294.30     18.16 o 
  -8  -4   6       62.69       71.87      9.71 o 
  -7  -4   6      207.57      193.05      9.07 o 
  -6  -4   6      401.15      408.11     11.49 o 
  -5  -4   6      537.51      560.06     12.51 o 
  -4  -4   6      392.28      369.74      8.65 o 
  -3  -4   6     2313.86     2304.02     46.37 o 
  -2  -4   6     1405.58     1360.48     27.71 o 
  -1  -4   6      267.73      279.79      6.42 o 
   0  -4   6      477.43      457.44      9.09 o 
   1  -4   6     1104.88     1098.46     21.91 o 
   2  -4   6     6547.21     6736.70    130.32 o 
   3  -4   6     3212.00     3321.16     70.29 o 
   4  -4   6       24.22       15.53      2.11 o 
   5  -4   6       32.78       40.60      6.30 o 
   6  -4   6      109.66       85.15      3.35 o 
   7  -4   6       56.24       57.10      3.91 o 
   8  -4   6       56.14       61.47     18.79 o 
   9  -4   6        2.60       -4.07      3.05 o 
  -9  -3   6       84.06      102.95     11.51 o 
  -8  -3   6      129.81      129.50     11.35 o 
  -7  -3   6      217.87      178.58      8.49 o 
  -6  -3   6      599.56      566.91     14.93 o 
  -5  -3   6       30.19       50.07      5.45 o 
  -4  -3   6     8673.18     8668.01    169.94 o 
  -3  -3   6     1800.91     1685.15     34.16 o 
  -2  -3   6       24.07       26.47      2.04 o 
  -1  -3   6        0.05       -1.24      1.05 o 
   0  -3   6        0.00        0.07      1.22 o 
   1  -3   6      685.55      638.39     14.74 o 
   2  -3   6       41.30       42.78      4.21 o 
   3  -3   6     1039.86     1193.49     38.45 o 
   4  -3   6      338.36      305.20     26.15 o 
   5  -3   6       57.46       51.06      3.23 o 
   6  -3   6      487.58      460.91     27.95 o 
   7  -3   6      133.27      134.51     12.61 o 
   8  -3   6      318.55      307.71     11.55 o 
   9  -3   6      112.27       94.26      6.19 o 
 -10  -2   6       27.90       27.48      8.46 o 
  -9  -2   6       63.20       67.17      9.94 o 
  -8  -2   6        6.82       10.94      3.96 o 
  -7  -2   6      979.02      991.38     24.66 o 
  -6  -2   6       23.64       30.82      3.11 o 
  -5  -2   6      733.82      721.32     13.81 o 
  -4  -2   6     9192.92     9502.54    214.88 o 
  -3  -2   6     4071.74     4204.05     96.80 o 
  -2  -2   6     2503.11     2681.49    120.08 o 
  -1  -2   6       77.20       82.05      5.26 o 
   0  -2   6       25.48       22.75      2.39 o 
   1  -2   6      883.28      847.27     21.67 o 
   2  -2   6      296.94      264.94      7.22 o 
   3  -2   6     2749.19     4119.96    130.57 o 
   4  -2   6      279.72      311.13     18.87 o 
   5  -2   6       81.88       82.83      8.22 o 
   6  -2   6       13.83       24.27      7.67 o 
   7  -2   6      577.52      545.70     32.41 o 
   8  -2   6        1.50        6.65      7.99 o 
   9  -2   6      195.19      158.93      8.38 o 
 -10  -1   6       81.93      105.38     11.27 o 
  -9  -1   6        3.19       -1.42      3.81 o 
  -8  -1   6      125.64      138.71      5.90 o 
  -7  -1   6        1.81        0.58      2.77 o 
  -6  -1   6      806.27      811.40     17.39 o 
  -5  -1   6      228.90      307.51      7.58 o 
  -4  -1   6    10470.54    12380.19    215.07 o 
  -3  -1   6      952.54     1159.60     23.69 o 
  -2  -1   6     3598.95     3770.81     74.31 o 
  -1  -1   6     1456.35     1510.30     27.16 o 
   0  -1   6      218.53      228.99      5.93 o 
   1  -1   6     2275.33     2934.34     72.15 o 
   2  -1   6     2274.74     2557.53     81.47 o 
   3  -1   6      319.23      539.43     29.28 o 
   4  -1   6      690.35      600.42     32.96 o 
   9  -1   6       15.12       46.93      3.46 o 
 -10   0   6        0.02       -8.38      6.58 o 
  -9   0   6       22.91       28.57      6.46 o 
  -8   0   6        7.06        6.18      2.98 o 
  -7   0   6      987.14      994.53     30.31 o 
  -6   0   6       32.04       38.01      2.80 o 
  -5   0   6       61.59       67.10      3.84 o 
  -4   0   6       89.75       72.34      5.71 o 
  -3   0   6     1002.30     1283.19     47.42 o 
  -2   0   6        0.31       -1.62      1.08 o 
  -1   0   6        2.85       -1.01      0.67 o 
   0   0   6        6.73        4.47      0.60 o 
   1   0   6     2680.16     2859.89     46.01 o 
   2   0   6        0.04        0.89      1.43 o 
   3   0   6      297.33      507.10     27.56 o 
   8   0   6      155.33      182.81      8.93 o 
   9   0   6      251.63      246.85      6.84 o 
  -9   1   6       22.77       15.40      4.44 o 
  -8   1   6       63.92       83.55      4.68 o 
  -7   1   6        0.00       -4.00      2.66 o 
  -6   1   6      588.15      661.66     14.44 o 
  -5   1   6      647.51      610.94     13.34 o 
  -4   1   6     8637.52    11101.56    216.98 o 
  -3   1   6     1121.83     1341.07     27.14 o 
  -2   1   6     2495.47     2978.77     58.86 o 
  -1   1   6     2003.73     1914.77     34.11 o 
   0   1   6      250.17      260.14      3.88 o 
   1   1   6     4409.31     4478.96     64.60 o 
   2   1   6      595.55     1010.06    111.84 o 
   3   1   6     1179.34     1319.05     38.45 o 
   7   1   6      152.64      142.49      7.12 o 
   8   1   6      309.78      329.71      8.42 o 
   9   1   6       75.52       76.07      3.46 o 
  -9   2   6       32.37       39.60      5.00 o 
  -8   2   6        0.01        1.41      2.69 o 
  -7   2   6     1148.13     1229.21     29.88 o 
  -6   2   6       27.63       32.64      2.69 o 
  -5   2   6      103.52      128.15     15.46 o 
  -4   2   6    12918.55    12918.67    252.17 o 
  -3   2   6     2186.77     2291.15     52.02 o 
  -2   2   6     3278.54     3266.02     64.58 o 
  -1   2   6       96.09      110.58      2.87 o 
   0   2   6      121.55       91.58      1.86 o 
   1   2   6     2246.68     2245.37     30.38 o 
   2   2   6     1670.67     1755.71     31.78 o 
   3   2   6     5917.15     6007.34    120.11 o 
   4   2   6       61.17       47.29      3.99 o 
   5   2   6       15.01       22.23      2.82 o 
   6   2   6      129.23      116.10      4.49 o 
   7   2   6        2.93        7.12      3.05 o 
   8   2   6       50.23       52.86      3.41 o 
   9   2   6        0.32        7.74      3.52 o 
  -9   3   6       29.66       29.67      7.36 o 
  -8   3   6      164.31      169.15      8.08 o 
  -7   3   6       53.93       52.87      4.90 o 
  -6   3   6      900.15      845.91     18.12 o 
  -5   3   6      273.80      288.00      7.49 o 
  -4   3   6     6707.55     6983.21    236.12 o 
  -3   3   6     1573.76     1631.29     45.10 o 
  -2   3   6       27.69       28.44      3.60 o 
  -1   3   6      107.26      103.91      2.96 o 
   0   3   6       45.17       44.94      1.36 o 
   1   3   6      150.65      142.27      2.71 o 
   2   3   6      482.35      545.08     10.41 o 
   3   3   6     1367.17     1514.61     39.42 o 
   4   3   6      362.41      363.94      7.11 o 
   5   3   6       59.35       37.97      1.90 o 
   6   3   6       13.88       10.91      1.71 o 
   7   3   6       29.46       38.52      3.01 o 
   8   3   6      264.55      225.75      8.03 o 
   9   3   6       15.87       12.42      2.93 o 
  -9   4   6      104.19      110.47     11.04 o 
  -8   4   6        4.05        5.89      3.73 o 
  -7   4   6      289.40      272.79      9.35 o 
  -6   4   6      385.55      344.18      9.96 o 
  -5   4   6      816.65      775.42     19.49 o 
  -4   4   6     1885.20     1919.17     46.12 o 
  -3   4   6     3411.38     3487.63     80.59 o 
  -2   4   6      540.44      492.75      9.80 o 
  -1   4   6      267.34      261.96      5.80 o 
   0   4   6      470.70      446.69      7.44 o 
   1   4   6       35.41       35.57      2.29 o 
   2   4   6     5469.11     5524.06     90.11 o 
   3   4   6      683.78      686.90     14.53 o 
   4   4   6       15.66       15.07      1.35 o 
   5   4   6       82.61       85.31      2.61 o 
   6   4   6      305.97      254.46      6.52 o 
   7   4   6        7.01        9.00      2.50 o 
   8   4   6       18.35       18.32      2.96 o 
   9   4   6       30.39       29.11      3.71 o 
  -9   5   6       40.04       54.49      9.47 o 
  -8   5   6       16.72       25.91      7.59 o 
  -7   5   6       23.16       14.01      6.50 o 
  -6   5   6       92.54       74.07      4.63 o 
  -5   5   6      205.40      194.15      6.69 o 
  -4   5   6       73.75       62.57      3.82 o 
  -3   5   6      147.47      155.46      4.23 o 
  -2   5   6       24.90       23.50      1.62 o 
  -1   5   6       32.10       32.45      2.92 o 
   0   5   6       81.90       62.65      2.08 o 
   1   5   6       42.33       47.66      2.39 o 
   2   5   6       26.61       42.02      1.83 o 
   3   5   6     1049.89      952.25     17.94 o 
   4   5   6       13.86       21.65      1.73 o 
   5   5   6      143.62      149.77      3.90 o 
   6   5   6      116.60      104.30      3.63 o 
   7   5   6      180.94      159.40      5.32 o 
   8   5   6       19.93        9.82      3.06 o 
   9   5   6       14.06       16.13      5.01 o 
  -9   6   6      181.91      140.77     12.45 o 
  -8   6   6        3.08       10.49      7.28 o 
  -7   6   6        0.09        7.36      6.19 o 
  -6   6   6      333.42      323.05     18.28 o 
  -5   6   6        0.23       -4.37      2.92 o 
  -4   6   6      435.63      425.51      9.25 o 
  -3   6   6        4.23        1.68      1.36 o 
  -2   6   6       32.67       34.08      1.84 o 
  -1   6   6        0.00       -0.63      1.00 o 
   0   6   6      166.22      154.05      4.02 o 
   1   6   6      105.71       97.60      3.05 o 
   2   6   6      177.70      181.93      4.48 o 
   3   6   6       37.45       31.91      2.18 o 
   4   6   6     1483.14     1459.33     27.19 o 
   5   6   6      102.42      104.55      3.85 o 
   6   6   6       39.29       37.00      2.71 o 
   7   6   6        0.47        1.28      2.12 o 
   8   6   6       39.83       37.30      3.81 o 
  -9   7   6        0.77       11.59      7.91 o 
  -8   7   6        0.66       -4.78      6.26 o 
  -7   7   6        3.59        7.43      4.01 o 
  -6   7   6       11.76       16.84      3.64 o 
  -5   7   6      889.82      868.20     17.55 o 
  -4   7   6        9.76       13.79      2.07 o 
  -3   7   6        8.61       15.71      2.20 o 
  -2   7   6       10.62        8.03      1.58 o 
  -1   7   6      223.18      231.73      5.65 o 
   0   7   6       26.84       43.79      2.44 o 
   1   7   6        3.45        0.99      1.33 o 
   2   7   6      869.17      819.80     14.80 o 
   3   7   6       73.92       74.02      3.73 o 
   4   7   6     1370.30     1326.31     27.90 o 
   5   7   6       91.72       87.59      3.88 o 
   6   7   6        2.51       -1.37      1.99 o 
   7   7   6       34.20       29.08      3.82 o 
   8   7   6        0.02       -4.07      2.71 o 
  -8   8   6        0.96        3.65      3.93 o 
  -7   8   6       12.60       16.46      4.10 o 
  -6   8   6       88.03       89.79      5.33 o 
  -5   8   6      181.88      183.00      7.18 o 
  -4   8   6       91.21      110.69      4.11 o 
  -3   8   6      109.05      112.00      3.97 o 
  -2   8   6       22.83       25.19      2.11 o 
  -1   8   6       32.53       41.28      2.55 o 
   0   8   6       70.41       71.81      3.23 o 
   1   8   6      914.00      849.63     15.51 o 
   2   8   6      533.44      527.65     10.21 o 
   3   8   6      736.12      724.14     16.30 o 
   4   8   6      742.22      717.84     16.16 o 
   5   8   6      107.47       96.82      5.05 o 
   6   8   6       60.22       67.59      5.31 o 
   7   8   6       10.21       13.08      3.80 o 
  -7   9   6        9.03        6.05      3.85 o 
  -6   9   6       72.71       72.92      5.21 o 
  -5   9   6      246.86      233.23      7.61 o 
  -4   9   6       63.43       68.05      4.09 o 
  -3   9   6       96.30       93.92      4.30 o 
  -2   9   6        5.33        2.36      2.41 o 
  -1   9   6      448.04      443.49     11.01 o 
   0   9   6        1.93        3.27      2.15 o 
   1   9   6      657.12      690.13     14.44 o 
   2   9   6      596.61      591.12     14.44 o 
   3   9   6        2.68        6.89      2.65 o 
   4   9   6      361.87      351.27     10.82 o 
   5   9   6        2.75        5.12      3.07 o 
   6   9   6       38.41       41.20      4.96 o 
  -6  10   6        4.58        2.91      5.28 o 
  -5  10   6       10.49       14.78      5.71 o 
  -4  10   6       43.10       46.48      4.45 o 
  -3  10   6        0.92       -2.31      3.32 o 
  -2  10   6      236.41      209.50     16.48 o 
  -1  10   6        3.82        5.66      3.32 o 
   0  10   6      382.47      399.51     12.25 o 
   1  10   6      395.99      440.34     13.16 o 
   2  10   6        9.02       10.39      3.44 o 
   3  10   6      111.35      109.41      5.81 o 
   4  10   6       62.30       64.14      5.01 o 
   5  10   6        8.76        4.76      3.28 o 
  -5  11   6        0.12       -2.39      5.01 o 
  -4  11   6        0.42        0.87      4.76 o 
  -3  11   6        6.47       -0.89      4.45 o 
  -2  11   6       43.53       40.31      6.09 o 
  -1  11   6       13.64       17.47      5.25 o 
   0  11   6       52.65       49.57      6.39 o 
   1  11   6        7.42        9.68      4.73 o 
   2  11   6       89.45       91.15      5.72 o 
   3  11   6       10.10       16.89      3.92 o 
   4  11   6        4.67        6.01      3.62 o 
  -4  12   6        2.82        3.05      5.18 o 
  -3  12   6       16.39       22.41      5.89 o 
  -2  12   6        7.82        6.06      5.29 o 
  -1  12   6        4.40       -4.66      4.75 o 
   0  12   6      106.85      107.90      8.22 o 
   1  12   6       17.46       24.31      6.69 o 
   2  12   6       12.58       14.18      6.30 o 
   3  12   6       88.62      118.13      8.53 o 
  -1 -13   7        0.59       -2.86      4.51 o 
   0 -13   7        0.03       -3.96      4.51 o 
   1 -13   7        0.04       -1.13      4.39 o 
  -4 -12   7        0.07        2.36      4.60 o 
  -3 -12   7        0.03        3.15      4.36 o 
  -2 -12   7        0.08       -5.80      3.86 o 
  -1 -12   7        0.16       -1.69      4.10 o 
   0 -12   7        1.07        6.15      4.36 o 
   1 -12   7        0.32       -0.79      3.04 o 
   2 -12   7        0.07       -3.60      2.96 o 
   3 -12   7        0.16       -4.37      2.91 o 
  -5 -11   7        0.02       -2.20      4.19 o 
  -4 -11   7        0.10        3.00      4.17 o 
  -3 -11   7        0.02       -0.76      3.87 o 
  -2 -11   7        0.36       -2.21      3.78 o 
  -1 -11   7        3.20        3.53      3.10 o 
   0 -11   7        0.02        0.26      2.84 o 
   1 -11   7        2.46        1.48      2.85 o 
   2 -11   7        0.00       -4.08      2.72 o 
   3 -11   7        0.49       -4.18      2.78 o 
   4 -11   7        0.08       -3.60      2.91 o 
   5 -11   7        1.23       -5.39      3.69 o 
  -6 -10   7        0.03        0.10      5.09 o 
  -5 -10   7        0.10        3.77      4.12 o 
  -4 -10   7        0.14        2.44      3.82 o 
  -3 -10   7        0.27       -4.20      3.38 o 
  -2 -10   7        0.83        2.31      2.75 o 
  -1 -10   7        1.94        1.29      2.78 o 
   0 -10   7        0.00       -1.89      2.62 o 
   1 -10   7        1.45       -1.40      2.89 o 
   2 -10   7        0.03       -3.99      2.66 o 
   3 -10   7        0.21       -3.91      2.61 o 
   4 -10   7        0.10       -3.73      2.62 o 
   5 -10   7        0.03       -0.84      3.45 o 
   6 -10   7        0.22       -0.63      3.40 o 
  -7  -9   7        0.07       -2.98      5.05 o 
  -6  -9   7        0.02       -1.50      3.99 o 
  -5  -9   7        0.47        1.95      3.86 o 
  -4  -9   7        0.10        0.59      3.49 o 
  -3  -9   7        0.00       -2.92      2.46 o 
  -2  -9   7        0.21       -1.79      2.13 o 
  -1  -9   7        1.96        1.30      1.95 o 
   0  -9   7        0.12        3.29      2.04 o 
   1  -9   7        2.07        0.39      2.14 o 
   2  -9   7        0.42       -3.34      2.23 o 
   3  -9   7        0.04       -3.01      2.01 o 
   4  -9   7        0.76       -3.04      2.03 o 
   5  -9   7        0.66       -1.42      2.28 o 
   6  -9   7        0.06       -0.80      3.56 o 
   7  -9   7        0.05       -3.21      4.38 o 
  -8  -8   7        0.07       -4.87      4.34 o 
  -7  -8   7        0.39        0.86      4.37 o 
  -6  -8   7        0.04       -0.76      4.31 o 
  -5  -8   7        0.53        1.22      3.61 o 
  -4  -8   7        0.00       -2.05      2.38 o 
  -3  -8   7        0.10        0.72      1.84 o 
  -2  -8   7        0.33       -1.50      1.57 o 
  -1  -8   7        0.64       -1.62      1.51 o 
   0  -8   7        0.01        0.73      1.69 o 
   1  -8   7        0.40       -0.54      1.90 o 
   2  -8   7        0.05       -0.43      1.94 o 
   3  -8   7        0.15        2.07      1.95 o 
   4  -8   7        1.25        0.48      1.88 o 
   5  -8   7        0.41       -0.38      1.99 o 
   6  -8   7        0.00       -2.16      2.34 o 
   7  -8   7        0.13       -0.13      2.72 o 
  -8  -7   7        0.09       -0.29      4.81 o 
  -7  -7   7        0.24        7.75      4.36 o 
  -6  -7   7        0.00       -4.61      3.62 o 
  -5  -7   7        0.64        8.23      3.60 o 
  -4  -7   7        0.25       -2.28      1.87 o 
  -3  -7   7        0.20       -0.77      1.42 o 
  -2  -7   7        0.04       -0.68      1.42 o 
  -1  -7   7        0.17       -0.37      1.68 o 
   0  -7   7        0.00       -0.88      1.37 o 
   1  -7   7        0.02       -0.78      1.41 o 
   2  -7   7        0.87        3.01      1.87 o 
   3  -7   7        0.19       -2.23      1.81 o 
   4  -7   7        0.50        7.02      2.52 o 
   5  -7   7        0.05       -0.59      1.56 o 
   6  -7   7        0.03       -0.75      2.16 o 
   7  -7   7        0.05       -0.90      2.41 o 
   8  -7   7        0.34        0.13      2.68 o 
  -9  -6   7        0.91       16.50      5.21 o 
  -8  -6   7        0.24       -1.65      4.10 o 
  -7  -6   7        0.00        3.60      6.34 o 
  -6  -6   7        0.21        0.23      5.72 o 
  -5  -6   7        0.04        0.54      2.08 o 
  -4  -6   7        0.13        0.83      1.76 o 
  -3  -6   7        0.50       -0.13      1.45 o 
  -2  -6   7        0.04        1.15      1.32 o 
  -1  -6   7        0.02       -0.47      1.19 o 
   0  -6   7        0.68        1.40      1.29 o 
   1  -6   7        0.03        0.10      1.16 o 
   2  -6   7        0.18        0.67      1.20 o 
   3  -6   7        0.07       -1.31      1.19 o 
   4  -6   7        1.34        6.65      2.99 o 
   5  -6   7        0.03       -1.15      1.53 o 
   6  -6   7        0.08       -1.77      2.54 o 
   7  -6   7        0.01       -2.22      1.98 o 
   8  -6   7        0.01       -2.98      3.29 o 
  -9  -5   7        0.26        4.93      7.59 o 
  -8  -5   7        0.00       -4.62      6.11 o 
  -7  -5   7        0.02        1.57      5.87 o 
  -6  -5   7        0.01        2.80      2.75 o 
  -5  -5   7        0.00        5.56      3.02 o 
  -4  -5   7        1.27        2.08      1.46 o 
  -3  -5   7        0.06       -0.45      1.31 o 
  -2  -5   7        0.70       -1.64      1.09 o 
  -1  -5   7        0.00       -0.78      0.99 o 
   0  -5   7        0.37        0.06      1.17 o 
   1  -5   7        0.02       -0.77      1.02 o 
   2  -5   7        0.29       -1.49      0.99 o 
   3  -5   7        0.22       -1.52      1.01 o 
   4  -5   7        0.00       -0.89      1.04 o 
   5  -5   7        1.00       -1.94      1.30 o 
   6  -5   7        0.15       -1.18      2.08 o 
   7  -5   7        0.15       -3.42      2.28 o 
   8  -5   7        0.02       -2.98      2.90 o 
   9  -5   7        0.22        1.96      3.21 o 
  -9  -4   7        0.27       -3.29      6.58 o 
  -8  -4   7        0.25       -8.69      5.79 o 
  -7  -4   7        0.06        5.79      5.87 o 
  -6  -4   7        0.46       11.09      5.03 o 
  -5  -4   7        0.24        0.06      2.46 o 
  -4  -4   7        1.78        1.39      1.67 o 
  -3  -4   7        0.15        1.17      2.19 o 
  -2  -4   7        0.32       -0.80      1.14 o 
  -1  -4   7        0.05       -1.65      1.10 o 
   0  -4   7        0.10       -0.53      1.31 o 
   1  -4   7        0.96       -2.93      1.95 o 
   2  -4   7        0.04       -2.82      1.88 o 
   3  -4   7        0.10       -2.12      1.42 o 
   4  -4   7        0.51       -1.76      1.18 o 
   5  -4   7        0.08       -3.03      2.02 o 
   6  -4   7        0.34       -0.70      6.58 o 
   7  -4   7        0.00       -2.02      2.04 o 
   8  -4   7        0.07       -1.31      3.17 o 
   9  -4   7        0.00       -3.76      2.74 o 
 -10  -3   7        0.00        1.25      7.44 o 
  -9  -3   7        0.00        0.63      7.20 o 
  -8  -3   7        0.02       -3.29      5.95 o 
  -7  -3   7        0.06        1.41      4.27 o 
  -6  -3   7        1.92        5.17      4.23 o 
  -5  -3   7        0.01        0.41      1.89 o 
  -4  -3   7        1.77        4.02      1.86 o 
  -3  -3   7        0.18       -0.90      1.69 o 
  -2  -3   7        0.01       -1.74      1.27 o 
  -1  -3   7        0.13       -1.55      1.04 o 
   0  -3   7        0.03        0.44      0.91 o 
   1  -3   7        0.07       -1.36      1.11 o 
   2  -3   7        0.03       -1.75      1.16 o 
   3  -3   7        0.01       -0.78      3.84 o 
   4  -3   7        0.00       -2.76      1.84 o 
   5  -3   7        0.00       -2.66      5.25 o 
   6  -3   7        0.07        2.98      6.65 o 
   7  -3   7        0.28       -0.47      7.12 o 
   8  -3   7        0.16       -4.70      7.28 o 
   9  -3   7        0.54       -3.13      2.51 o 
 -10  -2   7        0.18       -7.05      7.05 o 
  -9  -2   7        0.88       -9.28      6.19 o 
  -8  -2   7        0.17       -4.49      3.61 o 
  -7  -2   7        0.86        2.64      2.87 o 
  -6  -2   7        0.28       -1.02      2.18 o 
  -5  -2   7        0.01       -1.75      1.67 o 
  -4  -2   7        0.37       -1.35      2.27 o 
  -3  -2   7        0.05       -1.83      1.22 o 
  -2  -2   7        0.02        0.57      1.24 o 
  -1  -2   7        0.09       -1.15      1.02 o 
   0  -2   7        0.53       -0.77      1.01 o 
   1  -2   7        1.50       -0.24      0.94 o 
   2  -2   7        0.15       -2.21      1.48 o 
   3  -2   7        0.69       -5.05      3.37 o 
   4  -2   7        0.35       -3.84      3.91 o 
   5  -2   7        0.18       -5.09      4.85 o 
   6  -2   7        0.07       -3.44      6.11 o 
   7  -2   7        0.24        4.38      7.52 o 
   8  -2   7        1.35       12.06      8.38 o 
 -10  -1   7        0.33       -9.00      6.73 o 
  -9  -1   7        0.51       -9.40      6.26 o 
  -8  -1   7        0.18       -4.61      4.74 o 
  -7  -1   7        1.14       -3.59      2.78 o 
  -6  -1   7        0.16       -1.02      2.01 o 
  -5  -1   7        0.38        0.23      1.64 o 
  -4  -1   7        0.00       -1.38      2.39 o 
  -3  -1   7        0.00       -1.81      1.21 o 
  -2  -1   7        0.37       -1.59      1.06 o 
  -1  -1   7        0.45       -0.57      1.10 o 
   0  -1   7        0.86        0.08      0.77 o 
   1  -1   7        0.16       -1.12      0.75 o 
   2  -1   7        0.09       -3.63      3.17 o 
   3  -1   7        0.19       -1.49      3.29 o 
   4  -1   7        0.05       -4.81      3.21 o 
   5  -1   7        0.04        1.33      5.01 o 
   6  -1   7        0.21       -8.06      5.64 o 
   7  -1   7        1.77       -7.99      7.75 o 
   9  -1   7        0.45       -1.41      2.51 o 
 -10   0   7        0.09       -8.61      6.97 o 
  -9   0   7        0.43       -6.89      6.26 o 
  -8   0   7        0.24        0.09      3.46 o 
  -7   0   7        1.17       -3.98      2.65 o 
  -6   0   7        0.33       -2.75      1.83 o 
  -5   0   7        0.20       -2.66      1.78 o 
  -4   0   7        2.14       -1.33      1.10 o 
  -3   0   7        2.52       -1.77      1.18 o 
  -2   0   7        0.29       -1.40      0.93 o 
  -1   0   7        0.03       -1.15      0.77 o 
   0   0   7        0.01       -0.41      0.59 o 
   1   0   7        0.11       -0.38      0.63 o 
   2   0   7        0.62       -2.04      1.36 o 
   3   0   7        0.07       -1.33      2.98 o 
   4   0   7        0.05       -2.51      3.68 o 
   9   0   7        0.06       -0.78      3.05 o 
 -10   1   7        0.33       -4.07      6.97 o 
  -9   1   7        0.01       -4.07      6.42 o 
  -8   1   7        0.07       -2.68      3.40 o 
  -7   1   7        0.03       -3.84      2.56 o 
  -6   1   7        0.17       -2.25      1.86 o 
  -5   1   7        0.19       -0.92      1.81 o 
  -4   1   7        0.26       -1.91      1.54 o 
  -3   1   7        0.64        0.59      1.40 o 
  -2   1   7        0.10       -0.73      0.96 o 
  -1   1   7        0.05       -0.30      0.77 o 
   0   1   7        0.10       -0.83      0.55 o 
   1   1   7        0.02       -0.80      0.68 o 
   2   1   7        0.44        0.50      0.65 o 
   3   1   7        0.19       -0.09      2.19 o 
   8   1   7        0.24       -0.23      2.90 o 
   9   1   7        0.77       -2.63      1.80 o 
 -10   2   7        0.09       -9.16      6.42 o 
  -9   2   7        0.10        6.65      6.65 o 
  -8   2   7        0.07       -3.13      3.32 o 
  -7   2   7        0.16        3.97      2.74 o 
  -6   2   7        0.01        0.97      2.01 o 
  -5   2   7        0.17       -0.63      1.85 o 
  -4   2   7        0.31        2.74      1.33 o 
  -3   2   7        0.02       -2.09      1.39 o 
  -2   2   7        0.44       -0.10      1.13 o 
  -1   2   7        0.12       -0.13      0.84 o 
   0   2   7        0.00       -0.92      0.61 o 
   1   2   7        0.11       -0.91      0.61 o 
   2   2   7        0.01       -0.27      0.88 o 
   3   2   7        0.28        0.46      0.41 o 
   4   2   7        0.03       -2.74      1.88 o 
   5   2   7        0.17       -1.25      1.96 o 
   7   2   7        0.06       -1.35      2.31 o 
   8   2   7        0.34        0.75      1.92 o 
   9   2   7        0.29        0.24      2.21 o 
 -10   3   7        0.08        0.23      6.97 o 
  -9   3   7        0.01       -3.60      6.11 o 
  -8   3   7        0.00       -1.69      3.26 o 
  -7   3   7        0.00        4.12      2.79 o 
  -6   3   7        0.49        4.74      2.33 o 
  -5   3   7        0.88       -0.10      1.93 o 
  -4   3   7        0.06        3.36      1.54 o 
  -3   3   7        0.62        0.02      1.53 o 
  -2   3   7        0.13       -1.38      1.03 o 
  -1   3   7        0.55       -1.29      0.86 o 
   0   3   7        0.02       -1.07      0.71 o 
   1   3   7        0.30       -1.47      0.98 o 
   2   3   7        0.02       -1.40      0.93 o 
   3   3   7        0.19        0.70      0.87 o 
   4   3   7        0.02       -1.52      1.40 o 
   5   3   7        0.00       -2.39      1.59 o 
   6   3   7        0.76       -2.14      1.43 o 
   7   3   7        0.10        0.59      2.05 o 
   8   3   7        0.05        0.44      3.33 o 
   9   3   7        0.92       -2.94      2.29 o 
  -9   4   7        0.28        5.01      6.97 o 
  -8   4   7        0.17       -1.80      5.79 o 
  -7   4   7        0.07        0.03      2.79 o 
  -6   4   7        0.36       -4.24      2.82 o 
  -5   4   7        0.07       -3.42      2.28 o 
  -4   4   7        0.04        0.08      2.21 o 
  -3   4   7        0.06       -0.04      1.93 o 
  -2   4   7        0.54       -1.13      1.18 o 
  -1   4   7        0.90       -0.33      1.09 o 
   0   4   7        0.76       -1.37      0.92 o 
   1   4   7        0.47       -0.53      0.96 o 
   2   4   7        0.06       -0.53      1.11 o 
   3   4   7        0.02       -1.59      1.06 o 
   4   4   7        0.27       -1.60      1.07 o 
   5   4   7        0.14       -1.92      1.28 o 
   6   4   7        0.01       -2.07      1.38 o 
   7   4   7        0.91       -3.23      2.15 o 
   8   4   7        0.43       -1.44      2.36 o 
   9   4   7        0.25       -2.49      2.74 o 
  -9   5   7        0.16        2.66      7.12 o 
  -8   5   7        0.32       -7.05      5.64 o 
  -7   5   7        0.29       -4.84      3.23 o 
  -6   5   7        2.03       -0.71      3.90 o 
  -5   5   7        1.08       -2.75      3.52 o 
  -4   5   7        0.44        0.13      1.77 o 
  -3   5   7        0.15       -1.05      1.55 o 
  -2   5   7        0.01       -1.59      1.06 o 
  -1   5   7        0.17       -1.33      1.15 o 
   0   5   7        0.14        2.10      1.45 o 
   1   5   7        0.12       -0.84      1.14 o 
   2   5   7        0.27        0.78      1.21 o 
   3   5   7        0.07       -0.26      1.26 o 
   4   5   7        0.37       -1.91      1.28 o 
   5   5   7        0.15       -2.02      1.49 o 
   6   5   7        0.00       -3.32      2.21 o 
   7   5   7        0.01       -0.88      2.43 o 
   8   5   7        0.08       -1.16      4.03 o 
  -9   6   7        0.43        4.85      7.20 o 
  -8   6   7        0.05       -0.08      6.73 o 
  -7   6   7        0.87       -1.41      6.11 o 
  -6   6   7        0.27        1.25      6.26 o 
  -5   6   7        0.70       -3.20      2.13 o 
  -4   6   7        0.07        3.61      2.01 o 
  -3   6   7        1.18       -2.01      1.34 o 
  -2   6   7        0.01        0.87      1.28 o 
  -1   6   7        0.08        0.20      1.28 o 
   0   6   7        1.45        9.58      2.02 o 
   1   6   7        0.53        0.64      1.37 o 
   2   6   7        0.76        1.02      2.39 o 
   3   6   7        0.45        1.81      1.70 o 
   4   6   7        0.21        1.55      1.72 o 
   5   6   7        0.10        0.70      2.12 o 
   6   6   7        0.24       -1.21      2.49 o 
   7   6   7        1.26        3.62      2.17 o 
   8   6   7        0.16        3.84      4.07 o 
  -8   7   7        0.01       -5.64      6.26 o 
  -7   7   7        0.47        6.76      4.18 o 
  -6   7   7        0.04        0.03      3.14 o 
  -5   7   7        0.13       -0.31      4.63 o 
  -4   7   7        0.01       -2.15      1.69 o 
  -3   7   7        0.04       -0.16      1.52 o 
  -2   7   7        0.07        0.12      1.36 o 
  -1   7   7        0.42        0.92      1.60 o 
   0   7   7        1.36        2.70      1.62 o 
   1   7   7        0.15       -0.27      1.64 o 
   2   7   7        2.19        9.26      3.23 o 
   3   7   7        0.08        5.71      2.14 o 
   4   7   7        0.40        1.49      1.99 o 
   5   7   7        0.10       -2.82      1.88 o 
   6   7   7        0.02        1.05      2.22 o 
   7   7   7        0.01       -1.93      2.74 o 
  -8   8   7        0.17       -2.30      3.73 o 
  -7   8   7        1.22        3.44      3.73 o 
  -6   8   7        1.09        1.52      3.41 o 
  -5   8   7        0.02       -4.31      2.88 o 
  -4   8   7        0.56       -2.45      2.38 o 
  -3   8   7        0.00        0.23      1.65 o 
  -2   8   7        0.01       -0.66      1.76 o 
  -1   8   7        0.17       -1.76      1.64 o 
   0   8   7        1.09        0.04      2.04 o 
   1   8   7        0.66       -0.25      1.95 o 
   2   8   7        1.48        1.93      2.37 o 
   3   8   7        0.82        4.38      2.30 o 
   4   8   7        0.02       -3.20      2.13 o 
   5   8   7        0.10       -0.14      2.55 o 
   6   8   7        0.04       -2.07      2.93 o 
   7   8   7        1.16        2.43      3.16 o 
  -7   9   7        0.98        9.38      5.45 o 
  -6   9   7        0.09       -1.12      4.34 o 
  -5   9   7        0.86        2.33      3.37 o 
  -4   9   7        0.31        1.32      2.70 o 
  -3   9   7        0.07       -0.11      2.45 o 
  -2   9   7        0.42        0.22      2.26 o 
  -1   9   7        1.38        1.74      2.34 o 
   0   9   7        0.14       -1.38      2.37 o 
   1   9   7        1.33        3.25      3.12 o 
   2   9   7        0.40       -0.86      2.09 o 
   3   9   7        0.49       -1.76      2.74 o 
   4   9   7        0.01        1.31      2.89 o 
   5   9   7        0.27       -0.20      2.76 o 
   6   9   7        0.03        0.63      3.40 o 
  -6  10   7        0.36        5.87      5.56 o 
  -5  10   7        0.02        2.37      3.75 o 
  -4  10   7        0.91        1.49      3.47 o 
  -3  10   7        0.02       -0.04      3.53 o 
  -2  10   7        0.01       -1.15      4.12 o 
  -1  10   7        0.24        5.44      3.40 o 
   0  10   7        0.03        1.23      3.30 o 
   1  10   7        0.00        0.52      3.12 o 
   2  10   7        0.05       -1.09      2.96 o 
   3  10   7        0.24       -3.74      2.89 o 
   4  10   7        0.01       -4.33      2.88 o 
   5  10   7        0.00       -1.98      3.07 o 
  -5  11   7        0.32       -3.83      5.09 o 
  -4  11   7        0.06       -1.47      4.73 o 
  -3  11   7        0.09       -0.57      4.78 o 
  -2  11   7        0.25       -4.26      4.56 o 
  -1  11   7        1.20       -3.26      4.62 o 
   0  11   7        0.01       -3.95      4.54 o 
   1  11   7        0.07       -2.16      4.36 o 
   2  11   7        0.03       -0.82      3.26 o 
   3  11   7        0.28       -0.35      3.29 o 
   4  11   7        0.12       -0.96      3.36 o 
  -3  12   7        0.53       -2.39      5.03 o 
  -2  12   7        0.01       -3.09      5.09 o 
  -1  12   7        0.13       -4.47      4.97 o 
   0  12   7        0.01       -3.45      4.92 o 
   1  12   7        0.25       -6.70      4.47 o 
   2  12   7        0.03       -2.96      5.28 o 
  -3 -12   8       34.94       43.25      6.21 o 
  -2 -12   8        0.09        2.92      4.41 o 
  -1 -12   8      134.00      130.76      8.16 o 
   0 -12   8       29.38       38.68      5.74 o 
   1 -12   8       13.97       15.28      3.66 o 
   2 -12   8        0.09       -1.58      3.07 o 
   3 -12   8       11.45       15.17      3.73 o 
  -5 -11   8        6.55        6.77      4.67 o 
  -4 -11   8        0.08       -1.53      4.04 o 
  -3 -11   8       16.13       14.78      4.68 o 
  -2 -11   8        8.41        6.60      4.37 o 
  -1 -11   8      413.20      449.04     13.29 o 
   0 -11   8        0.22        1.08      2.94 o 
   1 -11   8       28.77       38.74      4.43 o 
   2 -11   8        1.65        2.24      2.96 o 
   3 -11   8        0.09       -2.92      2.87 o 
   4 -11   8       62.33       67.86      5.89 o 
   5 -11   8       49.78       71.07      6.02 o 
  -6 -10   8       52.45       57.86      6.71 o 
  -5 -10   8       52.96       56.65      6.36 o 
  -4 -10   8        2.29        0.27      4.54 o 
  -3 -10   8        2.05        4.41      3.90 o 
  -2 -10   8       49.76       56.68      4.47 o 
  -1 -10   8     1086.48     1099.65     27.88 o 
   0 -10   8        0.04       -0.89      2.88 o 
   1 -10   8       68.89       72.38      4.67 o 
   2 -10   8       20.08       11.05      3.88 o 
   3 -10   8       17.57       18.62      3.26 o 
   4 -10   8        4.88        5.39      2.79 o 
   5 -10   8        0.10       -2.78      3.36 o 
   6 -10   8       21.43       24.77      4.34 o 
  -7  -9   8      215.38      203.74     12.45 o 
  -6  -9   8        1.13        5.24      4.43 o 
  -5  -9   8       56.46       55.19      6.13 o 
  -4  -9   8      256.45      243.82     10.77 o 
  -3  -9   8        7.28        4.21      2.82 o 
  -2  -9   8      134.68      117.70      5.86 o 
  -1  -9   8      654.89      647.36     17.30 o 
   0  -9   8      175.77      173.21      5.68 o 
   1  -9   8      573.00      572.16     13.25 o 
   2  -9   8      185.11      178.89      5.70 o 
   3  -9   8       88.12       74.87      3.53 o 
   4  -9   8      183.69      149.91      4.78 o 
   5  -9   8        4.13        4.87      2.44 o 
   6  -9   8        0.00       -6.11      4.23 o 
  -8  -8   8        5.51        6.44      5.04 o 
  -7  -8   8       98.09       87.57      7.06 o 
  -6  -8   8      226.70      233.74     19.34 o 
  -5  -8   8       20.10       15.03      4.37 o 
  -4  -8   8        0.96       -0.54      2.53 o 
  -3  -8   8        0.81        0.42      1.89 o 
  -2  -8   8       11.73       12.08      2.09 o 
  -1  -8   8       27.77       26.86      2.62 o 
   0  -8   8      777.26      726.02     15.01 o 
   1  -8   8      600.26      628.19     13.20 o 
   2  -8   8      563.34      548.45     11.05 o 
   3  -8   8       12.39       -0.26      2.38 o 
   4  -8   8        2.84       -2.71      1.81 o 
   5  -8   8        3.47        1.68      2.12 o 
   6  -8   8        0.47        1.96      4.03 o 
   7  -8   8      121.87      114.97      5.84 o 
  -8  -7   8        2.98        3.87      4.70 o 
  -7  -7   8      276.39      260.17     11.70 o 
  -6  -7   8      141.05      122.55      7.63 o 
  -5  -7   8        5.78        9.23      3.08 o 
  -4  -7   8       39.26       47.24      3.20 o 
  -3  -7   8       12.13       17.03      2.25 o 
  -2  -7   8       57.62       59.72      4.55 o 
  -1  -7   8      131.07      129.38      4.01 o 
   0  -7   8      223.55      216.52      5.54 o 
   1  -7   8       25.64       31.77      2.34 o 
   2  -7   8     1645.43     1590.02     28.67 o 
   3  -7   8       56.46       63.21      7.71 o 
   4  -7   8        0.48       -2.57      1.71 o 
   5  -7   8       46.75       45.06      4.46 o 
   6  -7   8      267.82      233.04      7.60 o 
   7  -7   8       11.38       17.80      2.98 o 
   8  -7   8      122.30      118.46      6.62 o 
  -9  -6   8       55.79       67.08      7.28 o 
  -8  -6   8        0.17        0.23      6.97 o 
  -7  -6   8       64.32       67.72      9.71 o 
  -6  -6   8       51.29       51.52      8.46 o 
  -5  -6   8      150.17      125.37      5.93 o 
  -4  -6   8      332.93      305.52      6.94 o 
  -3  -6   8      108.05       90.35      3.52 o 
  -2  -6   8       59.53       48.78      3.06 o 
  -1  -6   8      108.50      110.42      3.87 o 
   0  -6   8     2355.10     2161.24     40.99 o 
   1  -6   8      279.01      246.28      5.77 o 
   2  -6   8      680.33      632.59     12.01 o 
   3  -6   8      191.72      194.17      4.54 o 
   4  -6   8      157.96      120.06      3.48 o 
   5  -6   8      183.50      161.38      4.74 o 
   6  -6   8      203.88      172.97      5.88 o 
   7  -6   8      186.15      152.91      5.50 o 
   8  -6   8       20.69       21.19      3.02 o 
  -9  -5   8        1.27        1.41      7.59 o 
  -8  -5   8        8.95        3.99      7.36 o 
  -7  -5   8       94.44       94.34     10.26 o 
  -6  -5   8      812.64      741.80     19.36 o 
  -5  -5   8      629.70      620.46     14.08 o 
  -4  -5   8      231.85      222.50      5.45 o 
  -3  -5   8      135.35      139.24      4.33 o 
  -2  -5   8        0.04       -1.20      1.20 o 
  -1  -5   8       42.13       34.47      2.31 o 
   0  -5   8     1248.56     1288.44     27.80 o 
   1  -5   8      309.26      337.68      7.27 o 
   2  -5   8       35.56       44.51      1.94 o 
   3  -5   8      202.44      187.52      4.20 o 
   4  -5   8      351.86      340.34      7.12 o 
   5  -5   8      370.24      354.93      8.38 o 
   6  -5   8      227.06      195.89     12.02 o 
   7  -5   8       13.40       11.04      2.62 o 
   8  -5   8       82.14       80.72      5.64 o 
  -9  -4   8      171.28      197.37     15.19 o 
  -8  -4   8       96.09      101.94     11.51 o 
  -7  -4   8       18.99       19.10      7.05 o 
  -6  -4   8      837.74      766.38     16.92 o 
  -5  -4   8      122.07      116.57      4.35 o 
  -4  -4   8      185.35      200.17      4.99 o 
  -3  -4   8      390.70      360.50      7.54 o 
  -2  -4   8       55.66       43.52      2.84 o 
  -1  -4   8      264.81      236.62      6.07 o 
   0  -4   8      281.87      291.69      8.38 o 
   1  -4   8       33.21       26.65      4.29 o 
   2  -4   8      554.44      545.22     11.43 o 
   3  -4   8      982.55      892.01     18.04 o 
   4  -4   8      285.46      289.08      8.11 o 
   5  -4   8      212.50      232.32      9.07 o 
   6  -4   8      512.86      492.54     30.06 o 
   7  -4   8       84.90       70.31      9.71 o 
   9  -4   8       55.81       52.46      4.62 o 
 -10  -3   8       65.50       86.67     11.98 o 
  -9  -3   8       37.38       24.66      8.77 o 
  -8  -3   8        1.60       -4.93      6.34 o 
  -7  -3   8      327.24      283.74     11.29 o 
  -6  -3   8     1838.71     1959.93     79.96 o 
  -5  -3   8     1231.67     1269.20     26.40 o 
  -4  -3   8       18.89       22.75      2.76 o 
  -3  -3   8       82.94      100.65      3.45 o 
  -2  -3   8        5.99       12.01      1.48 o 
  -1  -3   8      102.10      160.51      5.28 o 
   0  -3   8     1116.57     1178.39     69.94 o 
   1  -3   8     6436.38     6702.85    147.03 o 
   2  -3   8      131.09      116.27      8.72 o 
   3  -3   8      170.78      165.19      6.66 o 
   4  -3   8      234.53      270.77     23.80 o 
   5  -3   8      404.52      401.17     24.58 o 
   6  -3   8        1.29       18.95      8.14 o 
   7  -3   8      469.34      510.07     31.24 o 
   8  -3   8        0.52        1.33      7.59 o 
 -10  -2   8       24.63       18.56      8.77 o 
  -9  -2   8       93.92      108.98     11.51 o 
  -8  -2   8      341.15      329.61     19.34 o 
  -7  -2   8        6.92        7.35      2.73 o 
  -6  -2   8     1488.17     1554.94     28.54 o 
  -5  -2   8      290.51      335.31      9.16 o 
  -4  -2   8       41.03       38.55      2.73 o 
  -3  -2   8      398.95      441.29      9.91 o 
  -2  -2   8       17.94       18.95      1.64 o 
  -1  -2   8     4293.96     4120.64    102.26 o 
   0  -2   8       85.50      109.11      3.10 o 
   1  -2   8     4752.03     5017.52    144.92 o 
   2  -2   8      665.88      713.48     44.06 o 
   3  -2   8      124.05      273.55     16.60 o 
   4  -2   8      671.21      660.24     36.48 o 
   6  -2   8     1485.72     1462.10     77.43 o 
   7  -2   8       28.40       94.58     11.04 o 
   8  -2   8       89.61       83.54     10.49 o 
 -10  -1   8        4.93        0.55      7.67 o 
  -9  -1   8      228.53      217.18     15.42 o 
  -8  -1   8       43.04       38.66      5.52 o 
  -7  -1   8      556.99      588.23     13.55 o 
  -6  -1   8      933.57      978.06     20.91 o 
  -5  -1   8     1547.21     1690.06     30.66 o 
  -4  -1   8      459.29      513.58     10.27 o 
  -3  -1   8     1246.99     1558.95     28.06 o 
  -2  -1   8       27.50       40.50      2.87 o 
  -1  -1   8      363.73      371.50      8.16 o 
   0  -1   8       53.67       93.28      2.61 o 
   1  -1   8     6692.83     8241.31    180.79 o 
   2  -1   8      470.88      756.22     39.77 o 
   3  -1   8      864.22      949.92     49.79 o 
   4  -1   8        0.23       17.54      5.64 o 
   5  -1   8      474.13      421.99     25.05 o 
   6  -1   8       52.07      103.74     14.72 o 
   7  -1   8     4547.21     4303.24    218.04 o 
   8  -1   8       12.83       19.65      8.77 o 
 -10   0   8       44.11       45.17      9.94 o 
  -9   0   8        0.01       -3.29      6.81 o 
  -8   0   8      310.74      296.64     11.91 o 
  -7   0   8        0.07       -3.56      2.38 o 
  -6   0   8        8.66        5.72      2.50 o 
  -5   0   8       25.06       29.11      2.87 o 
  -4   0   8     2970.96     3629.33     63.93 o 
  -3   0   8        3.82        2.48      1.44 o 
  -2   0   8        6.77        7.22      1.23 o 
  -1   0   8      115.45      124.46      3.49 o 
   0   0   8       27.06       20.94      1.20 o 
   1   0   8      580.15      677.14     12.28 o 
   2   0   8      351.90      639.04     35.78 o 
   3   0   8       12.67       34.53      4.70 o 
   4   0   8      292.79      359.67     21.14 o 
   5   0   8        3.22       18.95      6.50 o 
   6   0   8     1250.43     1308.73     69.45 o 
   7   0   8        0.52      186.02     15.35 o 
 -10   1   8        0.02        6.26      7.91 o 
  -9   1   8      255.31      243.25     16.52 o 
  -8   1   8        3.16        2.74      6.19 o 
  -7   1   8      383.43      469.51     11.24 o 
  -6   1   8      901.83     1004.89     21.38 o 
  -5   1   8      702.33     1054.68     22.12 o 
  -4   1   8      326.38      375.91     12.25 o 
  -3   1   8     1585.10     1820.12     36.64 o 
  -2   1   8        3.84        6.33      2.54 o 
  -1   1   8      242.51      330.63      6.12 o 
   0   1   8      226.84      234.63      4.17 o 
   1   1   8     7382.14     9257.53    146.06 o 
   2   1   8     1303.07     1355.58     22.87 o 
   3   1   8      428.27      531.08     17.80 o 
   4   1   8       26.01       48.38      7.28 o 
   8   1   8        7.51        7.12      2.90 o 
 -10   2   8       19.89       12.92      8.14 o 
  -9   2   8      105.37       99.90     11.67 o 
  -8   2   8      345.76      327.77     12.66 o 
  -7   2   8       61.20       74.64      4.10 o 
  -6   2   8      648.47      897.75     19.39 o 
  -5   2   8      424.83      451.90     10.58 o 
  -4   2   8        1.01       -2.04      1.76 o 
  -3   2   8      449.30      460.29     10.36 o 
  -2   2   8        0.63       -1.39      1.20 o 
  -1   2   8     2951.17     2847.13     67.19 o 
   0   2   8       29.37       40.39      2.69 o 
   1   2   8     2791.23     3151.66     58.61 o 
   2   2   8      768.11      806.36     14.04 o 
   3   2   8      661.46      637.90     12.35 o 
   4   2   8      638.60      551.72     23.88 o 
   5   2   8      151.05      155.80      8.14 o 
   7   2   8       67.99       65.06      4.38 o 
   8   2   8       18.76       18.83      2.24 o 
   9   2   8       27.36       29.96      2.90 o 
 -10   3   8        0.28       -5.09      6.81 o 
  -9   3   8       98.14       84.56     11.04 o 
  -8   3   8        2.92        0.78      6.19 o 
  -7   3   8      117.34      110.74      7.10 o 
  -6   3   8     3146.83     3066.79     61.54 o 
  -5   3   8      894.69      923.79     22.32 o 
  -4   3   8      251.85      245.07      7.67 o 
  -3   3   8       24.13       41.52      2.86 o 
  -2   3   8       11.64       34.57      2.21 o 
  -1   3   8       74.82       70.43      2.37 o 
   0   3   8     1462.03     1444.29     28.27 o 
   1   3   8     3451.33     3396.99     60.69 o 
   2   3   8      181.91      221.16      4.47 o 
   3   3   8      145.58      142.07      4.05 o 
   4   3   8      571.20      521.03     11.08 o 
   5   3   8      647.95      566.54     13.78 o 
   6   3   8      141.43      147.56      5.43 o 
   7   3   8       72.06       56.09      3.32 o 
   8   3   8       76.85       70.27      3.82 o 
   9   3   8        0.01       -1.72      2.23 o 
  -9   4   8      250.67      249.67     16.68 o 
  -8   4   8      151.27      117.75     11.04 o 
  -7   4   8        0.85       11.10      3.91 o 
  -6   4   8      938.31      851.63     18.68 o 
  -5   4   8       86.95       84.12      3.93 o 
  -4   4   8      148.33      151.87      5.63 o 
  -3   4   8      537.34      515.57     10.31 o 
  -2   4   8      165.10      128.44      5.74 o 
  -1   4   8      168.80      160.46      3.70 o 
   0   4   8      814.27      820.56     15.52 o 
   1   4   8       19.82       17.10      1.35 o 
   2   4   8      758.06      804.08     14.30 o 
   3   4   8      533.85      526.16     12.49 o 
   4   4   8       99.13       84.59      4.28 o 
   5   4   8      114.62      105.65      3.38 o 
   6   4   8      387.91      314.61     10.19 o 
   7   4   8       78.09       60.33      3.82 o 
   8   4   8       22.35       35.35      3.40 o 
  -8   5   8        2.25       -2.11      6.19 o 
  -7   5   8      125.61      101.62     10.49 o 
  -6   5   8     1220.97     1221.41     25.81 o 
  -5   5   8      814.70      823.33     32.88 o 
  -4   5   8      120.80      107.72      4.83 o 
  -3   5   8       87.94       91.11      3.61 o 
  -2   5   8       25.57       28.66      1.71 o 
  -1   5   8       53.16       50.19      2.88 o 
   0   5   8      488.72      525.07     10.49 o 
   1   5   8       97.72       95.20      2.97 o 
   2   5   8      241.28      233.95      5.43 o 
   3   5   8      206.32      197.36      4.75 o 
   4   5   8       21.81       29.11      2.61 o 
   5   5   8        0.08       -2.41      1.61 o 
   6   5   8      420.58      335.10      9.07 o 
   7   5   8      103.43       87.31      4.76 o 
   8   5   8      155.16      120.71      5.84 o 
  -9   6   8      127.73      125.89     12.37 o 
  -8   6   8        0.02        0.08      6.65 o 
  -7   6   8       11.68        9.08      6.89 o 
  -6   6   8       23.73       17.69      7.20 o 
  -5   6   8      389.34      355.59      9.16 o 
  -4   6   8      196.22      193.19      6.84 o 
  -3   6   8       83.80       67.37      2.71 o 
  -2   6   8       25.18       24.20      1.71 o 
  -1   6   8      210.00      204.86      5.83 o 
   0   6   8     2076.13     1960.85     35.92 o 
   1   6   8      297.39      286.23      6.46 o 
   2   6   8     1204.38     1114.21     23.58 o 
   3   6   8       92.03       90.04      3.25 o 
   4   6   8       56.42       57.59      3.07 o 
   5   6   8       12.76       12.84      2.29 o 
   6   6   8       24.78       21.43      2.70 o 
   7   6   8       29.27       42.02      3.17 o 
   8   6   8        2.61        6.42      4.31 o 
  -8   7   8        0.77       -4.38      6.81 o 
  -7   7   8      101.48      102.75      7.03 o 
  -6   7   8      197.85      180.36      8.91 o 
  -5   7   8        3.89        9.28      3.28 o 
  -4   7   8       75.27       73.25      3.72 o 
  -3   7   8       23.88       37.40      2.43 o 
  -2   7   8        2.49        0.72      1.65 o 
  -1   7   8       33.28       34.05      2.92 o 
   0   7   8      341.40      345.24      7.79 o 
   1   7   8       33.42       38.10      2.66 o 
   2   7   8     2334.33     2273.06     46.70 o 
   3   7   8        0.67       -0.92      1.92 o 
   4   7   8       22.13       16.31      2.48 o 
   5   7   8        4.04        2.64      2.16 o 
   6   7   8       28.16       24.99      2.99 o 
   7   7   8       13.64       28.85      3.82 o 
  -8   8   8        2.47       -2.09      6.65 o 
  -7   8   8      155.91      134.74      6.89 o 
  -6   8   8      199.73      197.78      8.03 o 
  -5   8   8        9.55       10.23      3.49 o 
  -4   8   8       15.82       16.83      3.34 o 
  -3   8   8        4.42        0.53      1.96 o 
  -2   8   8        7.40       11.31      2.53 o 
  -1   8   8      180.46      174.21      5.78 o 
   0   8   8      528.75      521.98     11.03 o 
   1   8   8       30.62       35.75      2.83 o 
   2   8   8      442.21      436.35     10.76 o 
   3   8   8        0.01       -2.63      1.75 o 
   4   8   8        7.37        4.41      2.93 o 
   5   8   8       10.86        7.91      2.86 o 
   6   8   8       11.36       12.65      3.59 o 
  -7   9   8      165.96      178.43     12.06 o 
  -6   9   8       18.61       29.80      5.95 o 
  -5   9   8        3.96        6.98      4.44 o 
  -4   9   8      199.66      197.16      8.04 o 
  -3   9   8        6.20        5.38      3.23 o 
  -2   9   8       26.86       29.78      3.96 o 
  -1   9   8      468.23      479.78     13.96 o 
   0   9   8       22.02       27.24      3.93 o 
   1   9   8      364.76      364.00     11.25 o 
   2   9   8       16.73       26.00      8.01 o 
   3   9   8       75.78       76.27      4.92 o 
   4   9   8      276.97      267.49      9.00 o 
   5   9   8       14.95       25.21      5.87 o 
   6   9   8        0.44        1.14      3.49 o 
  -6  10   8      110.52      104.21     12.92 o 
  -5  10   8        1.89       -1.49      6.89 o 
  -4  10   8       22.47       15.80      5.59 o 
  -3  10   8        2.62        0.45      4.62 o 
  -2  10   8        5.61        9.95      4.98 o 
  -1  10   8      580.39      563.05     20.37 o 
   0  10   8      128.58      130.16      6.50 o 
   1  10   8      263.44      266.44      9.39 o 
   2  10   8        1.49       -0.83      3.61 o 
   3  10   8        0.04       -1.79      3.57 o 
   4  10   8       34.51       48.70      4.61 o 
   5  10   8        0.45        4.03      3.82 o 
  -5  11   8        0.78       -8.38      7.20 o 
  -4  11   8       34.74       37.15      6.78 o 
  -3  11   8        1.71        3.19      5.26 o 
  -2  11   8        2.16       -0.94      5.04 o 
  -1  11   8      221.27      234.20     11.68 o 
   0  11   8      104.88      104.70      8.11 o 
   1  11   8        1.56       -1.17      4.48 o 
   2  11   8        0.23       -1.43      3.36 o 
   3  11   8       19.44       34.55      4.50 o 
  -3  12   8       18.44       15.92      6.34 o 
  -2  12   8        8.93       11.03      6.03 o 
  -1  12   8        7.15        8.06      5.70 o 
   0  12   8       69.29      111.10      9.32 o 
   1  12   8       16.02       15.54      5.83 o 
  -3 -12   9        0.80       -0.25      4.55 o 
  -2 -12   9        0.13        1.30      4.59 o 
  -1 -12   9        2.99        4.33      4.74 o 
   0 -12   9        0.00        1.70      4.31 o 
   1 -12   9        0.15       -0.24      3.07 o 
   2 -12   9        0.18       -2.19      3.04 o 
  -5 -11   9        0.01        6.49      4.68 o 
  -4 -11   9        0.01       -2.03      4.21 o 
  -3 -11   9        1.38        4.45      4.57 o 
  -2 -11   9        0.04        3.43      4.27 o 
  -1 -11   9        1.80        3.96      3.28 o 
   0 -11   9        0.15        3.09      3.02 o 
   1 -11   9        0.00        0.84      2.85 o 
   2 -11   9        0.02       -1.39      2.74 o 
   3 -11   9        0.00       -1.01      2.86 o 
   4 -11   9        0.18       -5.05      3.36 o 
  -6 -10   9        0.13       -1.25      4.55 o 
  -5 -10   9        0.00        2.65      4.19 o 
  -4 -10   9        0.01        0.85      4.03 o 
  -3 -10   9        0.89        0.96      3.96 o 
  -2 -10   9        0.02       -1.71      2.95 o 
  -1 -10   9        5.24        6.14      3.21 o 
   0 -10   9        0.01       -4.01      2.67 o 
   1 -10   9        1.20        1.33      2.75 o 
   2 -10   9        0.06       -2.94      2.59 o 
   3 -10   9        1.38       -3.84      2.56 o 
   4 -10   9        0.42       -4.71      3.14 o 
   5 -10   9        0.03       -3.06      3.17 o 
  -7  -9   9        1.37        3.97      4.89 o 
  -6  -9   9        0.04        2.49      4.40 o 
  -5  -9   9        0.02        1.80      4.19 o 
  -4  -9   9        1.10       -2.39      3.68 o 
  -3  -9   9        1.32       -0.12      2.69 o 
  -2  -9   9        0.09       -0.60      2.67 o 
  -1  -9   9        0.10       -3.98      2.65 o 
   0  -9   9        0.12       -3.69      2.46 o 
   1  -9   9        0.15       -3.08      2.06 o 
   2  -9   9        0.19       -2.90      1.93 o 
   3  -9   9        0.03       -2.78      1.85 o 
   4  -9   9        0.27       -2.07      2.20 o 
   5  -9   9        0.06       -3.26      2.18 o 
   6  -9   9        0.00       -4.15      4.15 o 
  -7  -8   9        0.52        4.68      5.13 o 
  -6  -8   9        0.14        1.41      4.19 o 
  -5  -8   9        0.00       -5.83      4.58 o 
  -4  -8   9        0.00       -1.44      2.64 o 
  -3  -8   9        0.20       -2.88      2.33 o 
  -2  -8   9        0.03       -2.34      1.79 o 
  -1  -8   9        0.00       -1.25      1.85 o 
   0  -8   9        0.40        0.00      1.99 o 
   1  -8   9        0.16       -2.88      1.92 o 
   2  -8   9        0.49       -2.81      1.88 o 
   3  -8   9        0.18       -2.50      1.66 o 
   4  -8   9        0.20       -0.85      1.81 o 
   5  -8   9        0.44        1.31      2.00 o 
   6  -8   9        0.51       -0.81      2.50 o 
   7  -8   9        0.00       -0.59      2.70 o 
  -8  -7   9        0.00       -2.11      4.63 o 
  -7  -7   9        0.41        3.37      7.36 o 
  -6  -7   9        0.00        3.91      6.50 o 
  -5  -7   9        0.73       -2.19      5.32 o 
  -4  -7   9        1.05        1.37      2.34 o 
  -3  -7   9        0.02        1.08      1.99 o 
  -2  -7   9        0.36       -2.71      2.39 o 
  -1  -7   9        0.50       -2.30      1.62 o 
   0  -7   9        0.06        0.34      1.76 o 
   1  -7   9        0.09       -1.99      1.75 o 
   2  -7   9        1.43        6.98      6.34 o 
   3  -7   9        0.01       -2.16      1.44 o 
   4  -7   9        0.00       -1.68      1.52 o 
   5  -7   9        0.06        1.57      1.80 o 
   6  -7   9        0.00       -0.69      2.16 o 
   7  -7   9        0.01       -2.94      2.33 o 
  -8  -6   9        0.06       -4.23      6.97 o 
  -7  -6   9        0.02       -6.11      6.34 o 
  -6  -6   9        0.00       -1.88      6.03 o 
  -5  -6   9        0.04        3.99      1.80 o 
  -4  -6   9        0.69        1.01      1.65 o 
  -3  -6   9        0.25        0.03      1.81 o 
  -2  -6   9        0.02       -0.63      1.73 o 
  -1  -6   9        0.08       -1.46      2.54 o 
   0  -6   9        1.00        6.74      2.30 o 
   1  -6   9        0.00       -1.47      1.40 o 
   2  -6   9        0.59        2.65      1.71 o 
   3  -6   9        1.00       -1.85      1.23 o 
   4  -6   9        0.01       -0.37      1.34 o 
   5  -6   9        0.07       -2.85      2.63 o 
   6  -6   9        0.46       -2.47      1.89 o 
   7  -6   9        0.55       -2.88      2.01 o 
   8  -6   9        0.26       -0.26      2.32 o 
  -9  -5   9        0.43        3.99      7.83 o 
  -8  -5   9        0.21       -4.78      6.89 o 
  -7  -5   9        0.06        8.85      6.97 o 
  -5  -5   9        0.78        1.27      2.27 o 
  -4  -5   9        0.05       -1.19      1.45 o 
  -3  -5   9        0.38        1.85      1.35 o 
  -2  -5   9        0.99       -1.12      1.62 o 
  -1  -5   9        0.00       -0.29      1.50 o 
   0  -5   9        0.03        0.30      1.81 o 
   1  -5   9        0.04       -1.68      1.62 o 
   2  -5   9        0.86       -1.95      1.30 o 
   3  -5   9        0.09       -1.88      1.25 o 
   4  -5   9        0.07       -1.93      1.62 o 
   5  -5   9        0.00       -1.41      1.53 o 
   6  -5   9        0.13       -2.69      2.42 o 
   7  -5   9        0.67       -2.33      2.16 o 
   8  -5   9        0.41        0.55      2.66 o 
  -9  -4   9        0.72       19.89      8.61 o 
  -8  -4   9        0.34        2.51      6.81 o 
  -7  -4   9        0.05        2.74      6.58 o 
  -6  -4   9        0.36       -2.76      3.15 o 
  -5  -4   9        0.41        0.57      1.42 o 
  -4  -4   9        0.12        1.61      1.74 o 
  -3  -4   9        0.06        2.53      2.10 o 
  -2  -4   9        0.04        0.79      1.54 o 
  -1  -4   9        0.02       -0.92      1.70 o 
   0  -4   9        0.03       -1.66      1.56 o 
   1  -4   9        1.11       -1.61      1.38 o 
   2  -4   9        0.04       -1.29      1.36 o 
   3  -4   9        1.80       -0.08      1.32 o 
   4  -4   9        0.00       -1.96      1.31 o 
   5  -4   9        0.01       -3.05      2.04 o 
   6  -4   9        0.65        3.29      7.20 o 
   7  -4   9        1.33       -1.80      7.44 o 
  -9  -3   9        0.00       -0.86      7.52 o 
  -8  -3   9        0.28       -9.40      6.26 o 
  -7  -3   9        0.07        5.79      6.58 o 
  -6  -3   9        2.61        1.87      3.21 o 
  -5  -3   9        0.75       -0.62      1.43 o 
  -4  -3   9        0.64        0.72      2.34 o 
  -3  -3   9        0.24       -1.40      1.37 o 
  -2  -3   9        0.44       -0.40      1.19 o 
  -1  -3   9        0.24       -1.28      1.56 o 
   0  -3   9        0.17       -1.03      2.21 o 
   1  -3   9        3.08       -2.32      1.66 o 
   2  -3   9        0.00       -1.66      1.11 o 
   3  -3   9        0.15       -1.02      4.38 o 
   4  -3   9        0.17       -2.81      2.19 o 
   5  -3   9        0.39        3.13      6.34 o 
   6  -3   9        0.77        5.72      7.36 o 
   7  -3   9        0.03       -0.47      7.36 o 
   8  -3   9        1.45        1.33      7.44 o 
  -9  -2   9        0.04       -6.50      7.12 o 
  -8  -2   9        0.82        7.12      6.89 o 
  -7  -2   9        0.29       -4.46      6.65 o 
  -6  -2   9        0.45       -3.68      2.45 o 
  -5  -2   9        0.05       -2.24      1.49 o 
  -4  -2   9        0.23       -2.71      1.80 o 
  -3  -2   9        0.29       -0.53      1.43 o 
  -2  -2   9        0.00        0.07      1.20 o 
  -1  -2   9        0.46        0.83      1.38 o 
   0  -2   9        0.01       -2.21      1.47 o 
   1  -2   9        0.13       -2.04      2.55 o 
   2  -2   9        0.00       -1.35      0.90 o 
   3  -2   9        0.00       -1.02      3.84 o 
   4  -2   9        0.29       -5.25      4.31 o 
   5  -2   9        1.02        0.63      6.42 o 
   6  -2   9        0.71       14.17      8.53 o 
   7  -2   9        0.28        5.09      7.44 o 
   8  -2   9        0.01        1.17      6.89 o 
 -10  -1   9        0.27       -8.69      7.28 o 
  -9  -1   9        1.63       -9.00      6.97 o 
  -8  -1   9        0.02       -2.27      6.58 o 
  -7  -1   9        0.10       -1.73      2.46 o 
  -6  -1   9        0.37       -4.35      2.90 o 
  -5  -1   9        0.60       -2.45      1.64 o 
  -4  -1   9        1.20       -1.20      1.40 o 
  -3  -1   9        0.45       -1.61      1.41 o 
  -2  -1   9        0.04        0.19      1.30 o 
  -1  -1   9        0.03       -0.88      1.08 o 
   0  -1   9        1.25       -1.12      1.18 o 
   1  -1   9        0.15       -2.48      1.65 o 
   2  -1   9        0.01       -0.80      0.61 o 
   3  -1   9        0.14       -3.13      3.29 o 
   4  -1   9        0.14        1.10      4.70 o 
   5  -1   9        0.06       -1.02      6.42 o 
   6  -1   9        0.27       13.07      8.69 o 
   7  -1   9        0.13       -1.02      7.36 o 
   8  -1   9        0.12        0.63      7.12 o 
 -10   0   9        0.32       -5.95      7.67 o 
  -9   0   9        0.33       -6.58      6.97 o 
  -8   0   9        0.08       -7.12      6.58 o 
  -7   0   9        0.76       -0.61      2.72 o 
  -6   0   9        0.28       -3.63      2.42 o 
  -5   0   9        0.00       -2.54      1.69 o 
  -4   0   9        0.01       -0.74      1.40 o 
  -3   0   9        0.62       -1.86      1.24 o 
  -2   0   9        0.00       -0.79      1.08 o 
  -1   0   9        0.13       -1.76      1.18 o 
   0   0   9        0.23       -0.21      0.94 o 
   1   0   9        0.14       -1.32      0.88 o 
   2   0   9        0.02       -0.68      0.45 o 
   3   0   9        0.05       -1.10      3.37 o 
   4   0   9        0.13       -5.48      3.84 o 
   5   0   9        0.13       -8.69      6.19 o 
   6   0   9        0.14       19.73      9.08 o 
   7   0   9        0.32       -0.78      6.58 o 
   8   0   9        0.31        2.04      6.73 o 
 -10   1   9        0.32       -3.44      7.91 o 
  -9   1   9        1.53        0.39      7.12 o 
  -8   1   9        0.31       -8.57      5.72 o 
  -7   1   9        0.00       -1.64      2.37 o 
  -6   1   9        0.92       -3.28      2.19 o 
  -5   1   9        0.25       -2.69      1.79 o 
  -4   1   9        0.31       -1.55      1.62 o 
  -3   1   9        0.02        0.28      1.45 o 
  -2   1   9        0.05        0.25      1.13 o 
  -1   1   9        0.27       -0.77      0.94 o 
   0   1   9        0.39       -0.73      0.93 o 
   1   1   9        1.08       -0.52      1.54 o 
   2   1   9        0.25        0.19      0.73 o 
   3   1   9        0.29       -0.95      1.23 o 
   4   1   9        0.73        0.70      4.23 o 
   5   1   9        0.32       -9.16      6.11 o 
   6   1   9        0.22       -0.55      7.12 o 
   7   1   9        0.01        0.63      6.03 o 
   8   1   9        0.05       -0.63      6.19 o 
 -10   2   9        0.23      -10.10      6.73 o 
  -9   2   9        0.02       -5.72      6.03 o 
  -8   2   9        0.16       -3.52      5.95 o 
  -7   2   9        0.14       -1.21      3.38 o 
  -6   2   9        0.00       -2.36      2.31 o 
  -5   2   9        0.02       -1.26      1.89 o 
  -4   2   9        0.77       -2.15      1.61 o 
  -3   2   9        0.61       -1.44      1.46 o 
  -2   2   9        0.72       -1.05      1.31 o 
  -1   2   9        0.06       -1.10      1.02 o 
   0   2   9        0.41       -1.43      1.54 o 
   1   2   9        0.01       -0.88      1.08 o 
   2   2   9        0.60       -0.44      0.86 o 
   3   2   9        0.08       -0.50      0.63 o 
   4   2   9        0.09       -1.21      1.14 o 
   8   2   9        0.06       -1.12      1.74 o 
   9   2   9        0.21        2.46      1.98 o 
  -9   3   9        0.05       -6.19      5.95 o 
  -8   3   9        0.05       11.90      6.58 o 
  -7   3   9        0.60        2.82      3.63 o 
  -6   3   9        0.61       10.49      2.62 o 
  -5   3   9        0.05        1.74      2.09 o 
  -4   3   9        1.22       -0.08      1.78 o 
  -3   3   9        0.52       -1.54      1.48 o 
  -2   3   9        0.96       -0.49      1.09 o 
  -1   3   9        0.78       -1.81      1.20 o 
   0   3   9        0.06       -1.70      1.13 o 
   1   3   9        0.05       -1.01      1.10 o 
   2   3   9        0.59       -0.14      0.96 o 
   3   3   9        0.13        0.88      0.94 o 
   4   3   9        0.01       -1.49      0.99 o 
   5   3   9        1.08       -2.37      1.58 o 
   6   3   9        0.16        0.13      1.71 o 
   7   3   9        0.28       -2.86      1.90 o 
   8   3   9        0.13       -1.15      2.06 o 
  -9   4   9        0.38        3.21      7.05 o 
  -8   4   9        0.12       -4.38      6.34 o 
  -7   4   9        0.44        0.78      6.03 o 
  -6   4   9        0.78       -2.74      2.52 o 
  -5   4   9        0.02       -3.20      2.13 o 
  -4   4   9        0.39       -0.38      1.85 o 
  -3   4   9        0.51       -0.42      1.42 o 
  -2   4   9        0.16        0.37      1.36 o 
  -1   4   9        0.15       -0.02      1.29 o 
   0   4   9        0.00        1.24      1.50 o 
   1   4   9        0.20        0.39      1.23 o 
   2   4   9        0.00       -0.21      1.20 o 
   3   4   9        0.21       -0.44      1.10 o 
   4   4   9        0.00       -1.82      1.21 o 
   5   4   9        0.16       -1.91      1.27 o 
   6   4   9        0.19        0.22      2.13 o 
   7   4   9        0.40       -2.00      2.21 o 
   8   4   9        0.00       -1.91      2.40 o 
  -9   5   9        0.01        3.91      7.36 o 
  -8   5   9        0.12       -8.38      6.34 o 
  -7   5   9        0.05       -2.04      6.42 o 
  -6   5   9        0.01       -5.32      6.11 o 
  -5   5   9        1.71       -0.73      2.29 o 
  -4   5   9        0.03       -1.09      1.71 o 
  -3   5   9        0.05        0.71      1.55 o 
  -2   5   9        0.00        0.21      1.36 o 
  -1   5   9        0.17        0.79      1.43 o 
   0   5   9        0.31        1.96      1.64 o 
   1   5   9        0.18        0.69      1.56 o 
   2   5   9        0.63        0.15      1.34 o 
   3   5   9        0.47        1.49      1.25 o 
   4   5   9        0.00       -2.05      1.37 o 
   5   5   9        1.35        0.25      1.70 o 
   6   5   9        0.02       -1.06      2.35 o 
   7   5   9        0.04       -1.88      2.38 o 
   8   5   9        0.06        1.45      2.74 o 
  -8   6   9        0.33       -5.17      6.97 o 
  -7   6   9        0.24        0.63      6.81 o 
  -6   6   9        0.41       -4.85      5.72 o 
  -5   6   9        0.03       -1.29      2.67 o 
  -4   6   9        0.00       -1.42      2.04 o 
  -3   6   9        0.01        0.37      1.63 o 
  -2   6   9        0.83        2.48      1.82 o 
  -1   6   9        0.40        3.72      2.00 o 
   0   6   9        2.74        0.30      1.67 o 
   1   6   9        0.27        2.89      2.83 o 
   2   6   9        1.26        0.47      1.83 o 
   3   6   9        0.03        1.91      1.68 o 
   4   6   9        0.63        4.72      2.39 o 
   5   6   9        0.15       -0.67      2.15 o 
   6   6   9        0.55        2.70      2.60 o 
   7   6   9        0.33        3.48      2.82 o 
  -8   7   9        0.30       -1.17      7.59 o 
  -7   7   9        0.30        2.40      4.36 o 
  -6   7   9        0.44       -3.96      3.85 o 
  -5   7   9        1.06       -1.12      2.92 o 
  -4   7   9        0.72       -1.43      2.00 o 
  -3   7   9        0.08       -2.08      1.79 o 
  -2   7   9        0.61        3.33      1.83 o 
  -1   7   9        0.53        3.80      2.54 o 
   0   7   9        3.01        6.50      2.85 o 
   1   7   9        2.07        4.92      2.86 o 
   2   7   9        0.00       -1.54      2.36 o 
   3   7   9        0.94        2.69      2.11 o 
   4   7   9        0.30        0.55      2.35 o 
   5   7   9        0.90       -1.23      2.26 o 
   6   7   9        0.10        2.12      2.74 o 
   7   7   9        0.13        0.88      2.79 o 
  -7   8   9        0.30        0.85      5.23 o 
  -6   8   9        0.83        4.02      4.93 o 
  -5   8   9        0.24        0.53      3.08 o 
  -4   8   9        0.35        2.27      2.85 o 
  -3   8   9        0.01       -0.89      1.90 o 
  -2   8   9        0.00       -2.36      1.86 o 
  -1   8   9        0.41       -3.50      2.33 o 
   0   8   9        0.14       -2.39      2.05 o 
   1   8   9        0.55       -0.38      2.28 o 
   2   8   9        0.20       -0.28      3.18 o 
   3   8   9        0.52        0.54      2.67 o 
   4   8   9        0.25        3.82      3.17 o 
   5   8   9        0.00       -0.30      3.01 o 
   6   8   9        0.26        0.86      3.02 o 
  -7   9   9        0.00      -11.12      7.99 o 
  -6   9   9        0.12       -2.11      7.44 o 
  -5   9   9        0.03       -0.55      4.78 o 
  -4   9   9        0.23        0.95      3.24 o 
  -3   9   9        0.33        0.53      5.44 o 
  -2   9   9        0.03        0.60      3.22 o 
  -1   9   9        0.01        1.81      3.25 o 
   0   9   9        0.00       -0.98      2.97 o 
   1   9   9        0.68        1.97      3.05 o 
   2   9   9        0.04       -3.99      2.73 o 
   3   9   9        0.61       -3.90      2.82 o 
   4   9   9        0.01       -1.28      3.53 o 
   5   9   9        0.45       -0.10      3.35 o 
  -6  10   9        0.10       -3.91      7.67 o 
  -5  10   9        0.59        7.28      7.75 o 
  -4  10   9        0.39        1.21      5.17 o 
  -3  10   9        1.32       -1.70      4.83 o 
  -2  10   9        0.03        5.08      5.01 o 
  -1  10   9        0.65        2.44      4.83 o 
   0  10   9        0.01        0.78      4.67 o 
   1  10   9        0.00       -0.49      3.20 o 
   2  10   9        0.01       -2.61      3.00 o 
   3  10   9        0.10       -4.41      2.94 o 
   4  10   9        0.00        0.33      3.10 o 
  -4  11   9        0.06        3.59      5.58 o 
  -3  11   9        0.04        7.59      5.76 o 
  -2  11   9        0.01        2.88      5.48 o 
  -1  11   9        0.08        7.36      5.20 o 
   0  11   9        0.00        5.25      9.16 o 
   1  11   9        0.19       -0.93      4.62 o 
   2  11   9        0.11       -1.00      4.46 o 
   3  11   9        0.00       -3.32      3.37 o 
  -1  12   9        0.02       -0.10      5.87 o 
   0  12   9        0.08       -3.82      5.08 o 
  -2 -12  10      129.12      127.15      8.44 o 
  -1 -12  10      117.57      118.35      8.01 o 
   0 -12  10      111.76      138.62      8.44 o 
   1 -12  10        9.41       18.83      3.88 o 
   2 -12  10       15.81       31.77      4.20 o 
  -4 -11  10       28.18       35.33      5.97 o 
  -3 -11  10      535.94      534.45     19.51 o 
  -2 -11  10       10.33       17.09      5.05 o 
  -1 -11  10       85.29       95.82      7.13 o 
   0 -11  10        0.03       -1.66      2.88 o 
   1 -11  10       47.08       65.79      4.79 o 
   2 -11  10       27.21       32.45      3.87 o 
   3 -11  10        2.37        1.97      3.70 o 
   4 -11  10        5.42        6.45      3.92 o 
  -5 -10  10       66.04       73.83      7.33 o 
  -4 -10  10       66.47       80.35      7.28 o 
  -3 -10  10      228.35      228.67     10.68 o 
  -2 -10  10       71.28       85.15      5.46 o 
  -1 -10  10      219.18      236.59      8.39 o 
   0 -10  10        7.65        0.97      2.88 o 
   1 -10  10      108.81      103.59      6.44 o 
   2 -10  10      185.72      199.62      7.21 o 
   3 -10  10       19.52       19.73      3.28 o 
   4 -10  10        0.85        7.91      3.54 o 
   5 -10  10        1.39        2.77      3.37 o 
  -6  -9  10        7.00       11.36      4.97 o 
  -5  -9  10        0.89       -0.48      4.20 o 
  -4  -9  10        5.45       11.03      5.91 o 
  -3  -9  10      533.07      532.08     15.10 o 
  -2  -9  10        4.25        0.00      2.95 o 
  -1  -9  10        5.08       -0.21      2.83 o 
   0  -9  10        0.65       -0.77      2.59 o 
   1  -9  10      109.84      112.35      5.17 o 
   2  -9  10       32.92       40.88      3.66 o 
   3  -9  10        3.80       -1.70      2.02 o 
   4  -9  10       20.02       17.54      2.98 o 
   5  -9  10        3.09        4.06      3.15 o 
   6  -9  10       25.59       32.26      5.95 o 
  -7  -8  10       15.60       16.77      6.50 o 
  -6  -8  10      275.92      251.49     13.47 o 
  -5  -8  10      113.89      118.58      7.64 o 
  -4  -8  10       61.93       66.58      6.77 o 
  -3  -8  10        3.63        4.99      2.82 o 
  -2  -8  10       77.88       73.24      4.67 o 
  -1  -8  10       45.43       54.50      3.46 o 
   0  -8  10      217.63      214.42      6.35 o 
   1  -8  10      265.31      237.04      6.63 o 
   2  -8  10       85.07       86.57      3.77 o 
   3  -8  10      201.27      182.18      5.07 o 
   4  -8  10      520.64      500.68     12.10 o 
   5  -8  10       12.55       16.59      2.38 o 
   6  -8  10       35.79       34.30      3.72 o 
  -8  -7  10       74.91       80.33     12.21 o 
  -7  -7  10       26.27       23.72      8.69 o 
  -6  -7  10        9.54        2.51      6.65 o 
  -5  -7  10        0.31        4.54      6.19 o 
  -4  -7  10       10.17        8.36      3.42 o 
  -3  -7  10        0.17        0.00      2.16 o 
  -2  -7  10      696.40      656.87     15.54 o 
  -1  -7  10      834.00      825.15     16.86 o 
   0  -7  10     1405.12     1337.88     26.18 o 
   1  -7  10      790.17      719.98     14.79 o 
   2  -7  10       67.61       60.37      2.79 o 
   3  -7  10       81.31       68.06      2.89 o 
   4  -7  10      407.01      394.80      8.65 o 
   5  -7  10        2.46        3.75      2.32 o 
   6  -7  10        3.09        7.46      2.98 o 
   7  -7  10       14.96       23.83      3.23 o 
  -8  -6  10        0.02       -1.80      7.52 o 
  -7  -6  10      131.00      138.50     12.61 o 
  -6  -6  10        1.42       -3.91      6.11 o 
  -5  -6  10      148.68      144.99      9.67 o 
  -4  -6  10        6.06        4.23      1.93 o 
  -3  -6  10       13.51       14.89      2.58 o 
  -2  -6  10      128.73      141.10      4.90 o 
  -1  -6  10      175.46      161.51      5.18 o 
   0  -6  10      103.25       78.23      3.59 o 
   1  -6  10      113.57       95.39      3.34 o 
   2  -6  10       56.23       40.90      4.12 o 
   3  -6  10      271.54      257.49      5.68 o 
   4  -6  10     1073.89      869.54     17.12 o 
   5  -6  10      116.89      111.14      4.50 o 
   6  -6  10      193.74      166.93      5.82 o 
   7  -6  10      111.90      120.05      5.09 o 
  -9  -5  10      122.81      124.95     13.39 o 
  -8  -5  10       97.35      121.20     13.54 o 
  -7  -5  10       26.40       31.47      8.53 o 
  -6  -5  10        5.44       -1.57      6.26 o 
  -5  -5  10       63.35       69.44      4.26 o 
  -4  -5  10        5.65        5.90      1.85 o 
  -3  -5  10       11.71        8.08      1.89 o 
  -2  -5  10      738.79      716.92     18.07 o 
  -1  -5  10      271.72      234.80      7.69 o 
   0  -5  10     1254.64     1192.16     30.71 o 
   1  -5  10       39.87       48.44      3.01 o 
   2  -5  10        0.39        3.64      1.51 o 
   3  -5  10      372.13      359.98      8.10 o 
   4  -5  10      215.57      193.22      6.25 o 
   5  -5  10        5.32        5.37      2.55 o 
   6  -5  10      131.25      118.82      4.28 o 
   7  -5  10        0.47        1.98      1.86 o 
   8  -5  10       88.06       65.45      4.78 o 
  -9  -4  10        3.03       -7.12      7.67 o 
  -8  -4  10       63.04       57.00     10.41 o 
  -7  -4  10      274.97      271.83     17.46 o 
  -6  -4  10      169.40      150.53      8.05 o 
  -5  -4  10      242.47      211.41      7.70 o 
  -4  -4  10        7.26        5.36      2.16 o 
  -3  -4  10       43.27       51.34      2.82 o 
  -2  -4  10      313.30      309.64     10.86 o 
  -1  -4  10        6.02        8.20      2.17 o 
   0  -4  10      692.23      641.49     17.07 o 
   1  -4  10       11.81       15.97      2.62 o 
   2  -4  10      494.68      410.13     10.20 o 
   3  -4  10      157.48      154.08      4.01 o 
   4  -4  10      263.39      249.47      7.28 o 
   5  -4  10      341.78      328.20     21.53 o 
   6  -4  10       24.24       32.10      9.24 o 
   7  -4  10       50.23       86.75     13.78 o 
  -9  -3  10      108.44      107.34     13.07 o 
  -8  -3  10      296.30      243.02     16.75 o 
  -7  -3  10       10.25       17.93      7.91 o 
  -6  -3  10     1112.91     1128.58     24.10 o 
  -5  -3  10      647.82      649.17     18.54 o 
  -4  -3  10      221.55      246.76      7.77 o 
  -3  -3  10       33.14       33.37      2.36 o 
  -2  -3  10        0.65        3.01      1.70 o 
  -1  -3  10       94.02       91.86      3.98 o 
   0  -3  10      205.92      176.76      5.80 o 
   1  -3  10       66.14       57.91      2.80 o 
   2  -3  10       82.21      101.13      4.22 o 
   3  -3  10        1.47        2.79      1.64 o 
   4  -3  10       55.94       84.83      8.38 o 
   5  -3  10      565.66      592.75     34.37 o 
   6  -3  10        0.32        4.46      6.89 o 
   7  -3  10       92.49       82.99     10.41 o 
  -9  -2  10        2.96        3.76      7.83 o 
  -8  -2  10       61.04       47.60      9.63 o 
  -7  -2  10      182.80      161.99     13.07 o 
  -6  -2  10       43.66       35.63      6.61 o 
  -5  -2  10        1.26       -3.03      2.02 o 
  -4  -2  10        3.17        1.24      1.23 o 
  -3  -2  10       89.97       93.21      3.46 o 
  -2  -2  10      230.34      272.79      7.71 o 
  -1  -2  10      812.58      882.32     19.26 o 
   0  -2  10        0.01        1.78      2.60 o 
   1  -2  10      301.75      262.36      7.56 o 
   2  -2  10      132.42      100.15      3.18 o 
   3  -2  10       91.09      116.34      9.40 o 
   4  -2  10      217.36      216.32     14.95 o 
   5  -2  10     4581.29     4654.46    234.72 o 
   6  -2  10        0.69        3.37      6.97 o 
   7  -2  10        0.03        7.75      7.52 o 
   8  -2  10       15.48       28.65      9.79 o 
  -9  -1  10       22.14       23.02      8.77 o 
  -8  -1  10       10.75        6.42      7.75 o 
  -7  -1  10       55.57       60.91      9.71 o 
  -6  -1  10       64.77       75.32      4.15 o 
  -5  -1  10      395.13      443.75      9.38 o 
  -4  -1  10       23.31       21.78      2.39 o 
  -3  -1  10      319.69      360.11      8.55 o 
  -2  -1  10      236.25      250.11      7.06 o 
  -1  -1  10     1156.97     1506.65     52.84 o 
   0  -1  10       16.14       21.03      1.40 o 
   1  -1  10      224.40      332.72     12.76 o 
   2  -1  10      369.97      388.08      9.38 o 
   3  -1  10       24.39       54.26      7.75 o 
   4  -1  10      575.54      525.34     29.83 o 
   5  -1  10       39.81      563.55     33.04 o 
   6  -1  10      174.12      167.39     14.17 o 
   7  -1  10        0.23       28.97      9.24 o 
   8  -1  10       60.31       83.69     13.15 o 
  -9   0  10        1.19        5.95      7.75 o 
  -8   0  10        0.24        1.57      7.36 o 
  -7   0  10      333.35      365.00     20.75 o 
  -6   0  10        0.37       -3.37      2.25 o 
  -5   0  10       74.59       97.87      6.16 o 
  -4   0  10       12.45       12.41      2.09 o 
  -3   0  10      403.62      342.28      7.32 o 
  -2   0  10       20.74       23.51      2.05 o 
  -1   0  10     4386.07     5076.95    115.58 o 
   0   0  10        3.71        9.46      1.13 o 
   1   0  10      337.26      377.24      7.72 o 
   2   0  10       43.55       46.68      2.88 o 
   3   0  10      381.18      377.76     21.53 o 
   4   0  10       27.14       48.54      6.73 o 
   5   0  10     7505.99     8625.51    430.29 o 
   6   0  10       63.73       75.87      9.47 o 
   7   0  10       12.27       19.34      8.30 o 
   8   0  10       10.60       19.10      8.77 o 
  -9   1  10        4.01       11.35      8.22 o 
  -8   1  10        6.76        2.82      6.73 o 
  -7   1  10       16.94       22.78      7.75 o 
  -6   1  10       22.57       34.58      3.18 o 
  -5   1  10      248.91      338.14      9.96 o 
  -4   1  10       29.69       28.84      2.49 o 
  -3   1  10      273.71      330.42      7.99 o 
  -2   1  10      378.30      381.75      7.79 o 
  -1   1  10     1736.96     2006.50     40.18 o 
   0   1  10        0.65        2.82      1.02 o 
   1   1  10      620.52      689.61     13.49 o 
   2   1  10      302.94      351.62      6.45 o 
   3   1  10       22.30       29.47      2.08 o 
   5   1  10      817.91     1035.49     55.35 o 
   6   1  10        3.60       24.04      8.06 o 
   7   1  10      110.61       99.74     10.49 o 
   8   1  10       28.32       43.84     10.02 o 
  -9   2  10       15.83       21.22      8.06 o 
  -8   2  10       80.49       75.32     10.41 o 
  -7   2  10       59.85       84.87     10.18 o 
  -6   2  10      190.22      155.10      8.32 o 
  -5   2  10        2.91       -2.29      1.52 o 
  -4   2  10        2.40       -0.22      1.75 o 
  -3   2  10       92.58       86.37      3.52 o 
  -2   2  10      147.92      174.50      5.91 o 
  -1   2  10      234.79      363.65     29.04 o 
   0   2  10       48.96       40.01      1.84 o 
   1   2  10       53.16       49.15      3.34 o 
   2   2  10       22.25       37.06      3.09 o 
   3   2  10       83.99       84.27      2.49 o 
   4   2  10      159.84      176.51      4.70 o 
   5   2  10      930.91      944.00     30.15 o 
   6   2  10        1.80        6.58      6.26 o 
   7   2  10       62.59       55.59      7.99 o 
   8   2  10       26.36       27.67      4.15 o 
  -9   3  10       10.37        4.85      7.28 o 
  -8   3  10      233.12      211.23     15.03 o 
  -7   3  10      124.41      124.01     11.59 o 
  -6   3  10      623.37      638.21     18.42 o 
  -5   3  10     1123.00     1088.74     26.83 o 
  -4   3  10      167.23      185.12      5.55 o 
  -3   3  10       14.80       15.92      2.11 o 
  -2   3  10        3.70        8.33      1.69 o 
  -1   3  10        0.12        3.00      1.41 o 
   0   3  10        0.43        7.43      2.47 o 
   1   3  10       14.88       24.49      1.78 o 
   2   3  10       62.04       70.69      8.22 o 
   3   3  10      257.22      258.00      5.17 o 
   4   3  10       60.90       70.76      2.48 o 
   5   3  10       31.63       43.06      4.63 o 
   6   3  10      106.98       88.49      3.58 o 
   7   3  10        1.93        2.70      1.87 o 
   8   3  10       75.35       76.15      4.07 o 
  -9   4  10        0.74        1.80      6.89 o 
  -8   4  10      146.82      118.30     11.90 o 
  -7   4  10      117.27      110.86     11.04 o 
  -6   4  10      470.31      395.53     21.53 o 
  -5   4  10      136.23      116.88      6.09 o 
  -4   4  10        0.09       -1.87      1.86 o 
  -3   4  10        5.13        2.84      1.64 o 
  -2   4  10      329.70      324.31      7.88 o 
  -1   4  10        0.78        0.15      1.78 o 
   0   4  10      503.30      528.40     11.90 o 
   1   4  10       27.54       23.61      1.90 o 
   2   4  10      290.26      280.80      6.96 o 
   3   4  10      212.63      238.40      5.02 o 
   4   4  10      664.45      573.13     10.54 o 
   5   4  10      211.98      192.14      6.17 o 
   6   4  10      261.04      215.85      7.67 o 
   7   4  10       44.55       49.29      3.99 o 
   8   4  10       34.70       48.93      3.79 o 
  -9   5  10       45.07       48.62     10.41 o 
  -8   5  10      166.54      153.37     13.23 o 
  -7   5  10       58.49       49.17      9.40 o 
  -6   5  10       47.87       34.76      8.14 o 
  -5   5  10       63.06       59.92      4.46 o 
  -4   5  10        0.17       -1.23      1.75 o 
  -3   5  10        6.76        5.02      2.03 o 
  -2   5  10      547.39      519.80     11.83 o 
  -1   5  10      101.70       86.18      4.61 o 
   0   5  10     2787.91     2731.95     55.57 o 
   1   5  10        3.68        5.74      1.85 o 
   2   5  10       99.36      106.82      3.42 o 
   3   5  10      110.51      100.98      2.96 o 
   4   5  10      516.78      486.92     10.24 o 
   5   5  10      112.32      115.04      4.46 o 
   6   5  10        8.03        9.22      2.71 o 
   7   5  10        3.15        7.79      2.82 o 
  -8   6  10        6.18       -1.17      7.59 o 
  -7   6  10      222.65      215.77     15.81 o 
  -6   6  10        0.77       -4.00      7.48 o 
  -5   6  10      117.38      104.60      6.58 o 
  -4   6  10       13.95        7.37      2.48 o 
  -3   6  10       21.48       30.00      2.24 o 
  -2   6  10       78.95       86.82      3.62 o 
  -1   6  10       83.55       90.64      4.19 o 
   0   6  10      688.52      658.44     13.24 o 
   1   6  10        3.63        2.37      2.21 o 
   2   6  10      594.59      547.17     12.57 o 
   3   6  10      106.99       91.08      3.77 o 
   4   6  10      880.25      784.93     15.85 o 
   5   6  10       35.31       36.39      3.08 o 
   6   6  10      120.49       85.07      4.08 o 
   7   6  10       72.71       69.97      4.98 o 
  -8   7  10       57.97       64.43     11.90 o 
  -7   7  10       29.18       18.71      8.53 o 
  -6   7  10        9.80        5.72      7.05 o 
  -5   7  10       15.15       17.97      3.71 o 
  -4   7  10       10.11       14.34      2.67 o 
  -3   7  10        2.57        1.80      1.99 o 
  -2   7  10      406.43      397.04     10.18 o 
  -1   7  10      294.83      268.21      7.67 o 
   0   7  10      999.59      934.60     18.20 o 
   1   7  10      369.03      327.92      8.66 o 
   2   7  10      108.01      109.50      4.41 o 
   3   7  10        0.33       -1.39      2.09 o 
   4   7  10      171.73      151.79      5.15 o 
   5   7  10       94.93       68.64      3.99 o 
   6   7  10       27.48       32.33      5.87 o 
  -7   8  10       13.90       24.61     15.42 o 
  -6   8  10      201.65      187.87     10.24 o 
  -5   8  10       23.75       38.72     10.96 o 
  -4   8  10       45.74       48.18      4.64 o 
  -3   8  10        3.55        4.53      2.48 o 
  -2   8  10      187.12      177.16      7.43 o 
  -1   8  10        6.09       -1.98      3.37 o 
   0   8  10      265.61      267.45      9.12 o 
   1   8  10      165.14      141.01      6.24 o 
   2   8  10        1.58        5.13      2.90 o 
   3   8  10       19.94       28.98      3.74 o 
   4   8  10        3.36        0.27      2.67 o 
   5   8  10        6.08       10.45      4.54 o 
   6   8  10       17.60       14.41      3.71 o 
  -6   9  10        0.31       -5.25      7.20 o 
  -5   9  10       76.83       73.36     10.96 o 
  -4   9  10        2.46        4.15      7.12 o 
  -3   9  10      344.65      330.98     14.25 o 
  -2   9  10        7.69       -1.35      4.83 o 
  -1   9  10       49.53       66.59      5.26 o 
   0   9  10        0.73       -3.83      2.93 o 
   1   9  10        0.00       -0.95      2.95 o 
   2   9  10       25.48       25.53      3.86 o 
   3   9  10       33.46       28.83      3.94 o 
   4   9  10        2.37       -0.52      2.88 o 
   5   9  10       25.10       48.29      5.20 o 
  -5  10  10       21.93       26.07      9.16 o 
  -4  10  10       73.06       84.97      8.64 o 
  -3  10  10      251.48      262.42     12.89 o 
  -2  10  10      276.29      300.45     26.19 o 
  -1  10  10      322.60      341.23     14.50 o 
   0  10  10        0.27        2.04      3.42 o 
   1  10  10       26.23       34.01      4.40 o 
   2  10  10       58.29       73.58      5.49 o 
   3  10  10       23.51       20.25      3.98 o 
   4  10  10        3.66        7.76      4.07 o 
  -3  11  10      224.73      239.95     12.56 o 
  -2  11  10       55.27       75.46      8.38 o 
  -1  11  10       58.68       84.18      8.49 o 
   0  11  10       51.11       52.06      7.23 o 
   1  11  10      106.09      122.25     19.26 o 
   2  11  10       11.52       14.57      5.27 o 
  -1 -12  11        0.92        5.67      4.83 o 
   0 -12  11        0.11        1.36      4.41 o 
  -4 -11  11        0.03        0.81      4.90 o 
  -3 -11  11        5.03        9.61      5.24 o 
  -2 -11  11        0.72        6.20      4.78 o 
  -1 -11  11        0.41        1.43      4.29 o 
   0 -11  11        0.20       -0.84      3.01 o 
   1 -11  11        0.89        0.25      2.86 o 
   2 -11  11        0.00       -3.09      2.79 o 
   3 -11  11        0.26       -0.81      3.51 o 
  -5 -10  11        1.27        1.39      4.85 o 
  -4 -10  11        0.18        0.20      5.60 o 
  -3 -10  11        0.52       -0.85      4.34 o 
  -2 -10  11        0.14       -2.57      3.97 o 
  -1 -10  11        0.00       -1.54      3.50 o 
   0 -10  11        0.05       -2.01      2.72 o 
   1 -10  11        0.00       -1.77      2.64 o 
   2 -10  11        0.29        0.16      2.71 o 
   3 -10  11        0.18       -1.56      3.17 o 
   4 -10  11        0.01       -2.85      3.15 o 
  -6  -9  11        0.36       -4.12      4.63 o 
  -5  -9  11        0.09       -3.51      5.40 o 
  -4  -9  11        0.11       -0.38      4.10 o 
  -3  -9  11        0.23        3.54      4.62 o 
  -2  -9  11        0.08       -4.33      2.88 o 
  -1  -9  11        0.01       -1.89      2.70 o 
   0  -9  11        0.05       -3.88      2.59 o 
   1  -9  11        0.31       -3.52      2.35 o 
   2  -9  11        0.07       -2.54      2.39 o 
   3  -9  11        0.00       -0.91      2.42 o 
   4  -9  11        0.64       -3.54      3.37 o 
   5  -9  11        0.00        1.00      3.41 o 
  -7  -8  11        0.16        2.57      5.27 o 
  -6  -8  11        1.38        1.71      4.57 o 
  -5  -8  11        0.39       -0.55      4.17 o 
  -4  -8  11        0.13       -2.90      3.75 o 
  -3  -8  11        0.76       -0.79      2.99 o 
  -2  -8  11        0.23       -2.58      2.69 o 
  -1  -8  11        1.04       -0.85      2.60 o 
   0  -8  11        0.43       -3.07      2.05 o 
   1  -8  11        0.01       -2.76      1.84 o 
   2  -8  11        0.11       -1.53      1.82 o 
   3  -8  11        0.33        1.93      1.89 o 
   4  -8  11        0.21       -1.91      2.04 o 
   5  -8  11        0.08        1.29      2.05 o 
   6  -8  11        0.22       -3.21      2.45 o 
  -7  -7  11        0.01       -5.01      7.28 o 
  -6  -7  11        0.25       -5.87      6.34 o 
  -5  -7  11        0.49       -1.10      5.79 o 
  -4  -7  11        0.30        0.95      3.31 o 
  -3  -7  11        0.28       -2.73      3.04 o 
  -2  -7  11        0.32        2.75      2.62 o 
  -1  -7  11        0.00        3.26      2.37 o 
   0  -7  11        1.76        6.26      4.02 o 
   1  -7  11        0.01        1.36      2.13 o 
   2  -7  11        0.00       -1.97      1.61 o 
   3  -7  11        0.13        2.08      1.73 o 
   4  -7  11        0.41        0.23      1.85 o 
   5  -7  11        0.83        0.01      2.64 o 
   6  -7  11        0.04       -1.16      2.28 o 
   7  -7  11        0.35        0.96      2.38 o 
  -8  -6  11        0.32      -11.43      7.67 o 
  -7  -6  11        1.38        1.02      7.44 o 
  -6  -6  11        0.10       -2.58      6.34 o 
  -5  -6  11        0.42        2.58      5.72 o 
  -4  -6  11        0.07       -2.83      1.88 o 
  -3  -6  11        0.10        0.41      1.84 o 
  -2  -6  11        0.81        0.05      2.15 o 
  -1  -6  11        0.04       -1.91      2.06 o 
   0  -6  11        0.31        1.94      2.57 o 
   1  -6  11        0.12       -2.34      1.56 o 
   2  -6  11        0.09       -1.83      1.68 o 
   3  -6  11        0.01       -1.67      1.44 o 
   4  -6  11        0.12        3.14      3.22 o 
   5  -6  11        0.48       -1.99      1.91 o 
   6  -6  11        0.00       -2.09      1.96 o 
   7  -6  11        0.02       -2.28      2.13 o 
  -8  -5  11        0.60        8.69      8.22 o 
  -7  -5  11        0.04       -3.29      6.97 o 
  -6  -5  11        0.20       -4.85      6.03 o 
  -5  -5  11        0.01       -1.81      3.27 o 
  -4  -5  11        0.10       -0.89      1.83 o 
  -3  -5  11        0.05       -2.51      1.67 o 
  -2  -5  11        0.03        2.68      3.58 o 
  -1  -5  11        1.70       -3.37      2.25 o 
   0  -5  11        0.93        8.29      4.87 o 
   1  -5  11        0.92       -1.83      1.87 o 
   2  -5  11        0.02       -2.46      1.64 o 
   3  -5  11        0.00       -0.48      1.43 o 
   4  -5  11        0.24       -3.82      2.55 o 
   5  -5  11        0.94       -4.64      3.91 o 
   6  -5  11        0.02       -1.84      1.56 o 
   7  -5  11        0.10       -0.70      2.19 o 
  -9  -4  11        0.16       -0.63      8.46 o 
  -8  -4  11        1.46       12.61      8.38 o 
  -7  -4  11        0.98        7.99      7.36 o 
  -6  -4  11        1.59       19.34      7.28 o 
  -5  -4  11        0.24        3.44      2.40 o 
  -4  -4  11        1.06       -3.01      2.01 o 
  -3  -4  11        0.10       -1.24      2.18 o 
  -2  -4  11        0.01       -1.36      1.83 o 
  -1  -4  11        0.95       -3.23      2.15 o 
   0  -4  11        0.21       -2.66      1.77 o 
   1  -4  11        0.02       -1.76      1.57 o 
   2  -4  11        0.04       -1.10      1.84 o 
   3  -4  11        0.03       -1.84      1.23 o 
   4  -4  11        0.05       -2.25      1.50 o 
   5  -4  11        0.05       -2.43      6.19 o 
   6  -4  11        0.66        1.80      7.05 o 
   7  -4  11        0.06        3.44      7.67 o 
  -9  -3  11        0.06        1.80      8.22 o 
  -8  -3  11        0.28        7.05      8.22 o 
  -7  -3  11        0.65       10.33      7.36 o 
  -6  -3  11        0.42        3.57      5.72 o 
  -5  -3  11        0.62        1.97      2.79 o 
  -4  -3  11        0.20        1.13      1.86 o 
  -3  -3  11        0.27       -1.86      1.78 o 
  -2  -3  11        0.52       -2.43      1.62 o 
  -1  -3  11        0.05       -1.65      1.85 o 
   0  -3  11        0.00       -2.27      1.69 o 
   1  -3  11        0.01       -0.91      1.43 o 
   2  -3  11        0.05       -0.35      1.35 o 
   3  -3  11        0.00       -1.98      1.82 o 
   4  -3  11        0.17       -3.10      3.68 o 
   5  -3  11        0.04        0.23      6.11 o 
   6  -3  11        0.00        0.39      6.50 o 
   7  -3  11        0.00       -3.84      6.81 o 
  -9  -2  11        0.00       -1.41      7.99 o 
  -8  -2  11        0.02       -5.48      7.20 o 
  -7  -2  11        0.35       -4.93      6.81 o 
  -6  -2  11        0.00       -3.76      2.50 o 
  -5  -2  11        0.02       -3.08      2.06 o 
  -4  -2  11        0.01       -1.17      1.77 o 
  -3  -2  11        0.05       -1.06      1.90 o 
  -2  -2  11        0.74        1.16      1.72 o 
  -1  -2  11        1.11       -0.24      1.49 o 
   0  -2  11        0.02       -1.86      1.29 o 
   1  -2  11        0.51       -0.77      1.44 o 
   2  -2  11        0.02       -1.69      1.12 o 
   3  -2  11        0.01        1.54      1.62 o 
   4  -2  11        0.32       -8.30      6.19 o 
   5  -2  11        0.24       -2.82      6.26 o 
   6  -2  11        1.02        3.13      6.97 o 
   7  -2  11        0.03       -6.89      6.26 o 
  -9  -1  11        0.91      -10.80      7.20 o 
  -8  -1  11        0.10       -6.97      7.36 o 
  -7  -1  11        0.04       -4.46      6.50 o 
  -6  -1  11        0.21       -3.81      2.54 o 
  -5  -1  11        0.89       -2.98      1.99 o 
  -4  -1  11        0.00       -2.25      2.03 o 
  -3  -1  11        0.35       -2.28      1.52 o 
  -2  -1  11        0.18        0.60      1.72 o 
  -1  -1  11        0.14        1.72      1.52 o 
   0  -1  11        0.59        0.00      1.30 o 
   1  -1  11        0.06       -1.55      1.03 o 
   2  -1  11        0.79       -0.29      0.78 o 
   3  -1  11        0.01       -4.23      4.15 o 
   4  -1  11        0.03       -4.93      6.42 o 
   5  -1  11        0.29       -3.13      6.73 o 
   6  -1  11        0.65       -8.69      5.79 o 
   7  -1  11        0.00        6.50      7.05 o 
   8  -1  11        0.01       -4.70      6.97 o 
  -9   0  11        0.59       -9.79      7.44 o 
  -8   0  11        1.51       -9.98      6.65 o 
  -7   0  11        0.36       -7.12      6.42 o 
  -6   0  11        0.70       -3.52      2.35 o 
  -5   0  11        0.53       -3.08      2.05 o 
  -4   0  11        0.00       -2.25      1.50 o 
  -3   0  11        0.04       -0.31      1.64 o 
  -2   0  11        1.59       -0.19      1.72 o 
  -1   0  11        1.23        4.24      2.33 o 
   0   0  11        0.01       -0.15      1.22 o 
   1   0  11        0.15       -0.96      1.07 o 
   2   0  11        0.00       -1.28      0.85 o 
   3   0  11        0.63        0.34      0.96 o 
   4   0  11        0.18       -1.96      6.03 o 
   5   0  11        0.06       -3.44      6.81 o 
   6   0  11        0.04        1.57      6.42 o 
   7   0  11        0.00        1.10      6.73 o 
   8   0  11        0.08        1.33      7.28 o 
  -9   1  11        1.32       -5.01      7.83 o 
  -8   1  11        0.40       -0.86      6.81 o 
  -7   1  11        0.20        9.08      6.65 o 
  -6   1  11        0.27       -3.98      2.66 o 
  -5   1  11        0.37       -0.69      2.02 o 
  -4   1  11        0.48       -0.09      1.82 o 
  -3   1  11        0.03       -1.91      1.41 o 
  -2   1  11        0.04       -1.39      1.52 o 
  -1   1  11        0.91        0.91      1.32 o 
   0   1  11        0.08        0.26      1.23 o 
   1   1  11        0.21       -0.28      1.12 o 
   2   1  11        0.17       -0.80      0.90 o 
   3   1  11        0.05       -0.32      1.17 o 
   4   1  11        0.19       -1.18      2.29 o 
   5   1  11        0.11       -5.01      5.72 o 
   6   1  11        0.12       -2.35      5.95 o 
   7   1  11        0.46       -3.68      5.64 o 
   8   1  11        0.09       -8.14      5.72 o 
  -9   2  11        0.06       -3.52      7.36 o 
  -8   2  11        0.92       -0.86      6.81 o 
  -7   2  11        0.14       -3.29      6.26 o 
  -6   2  11        0.85       -1.36      3.52 o 
  -5   2  11        0.08       -0.19      2.12 o 
  -4   2  11        0.35       -1.30      1.85 o 
  -3   2  11        0.38       -2.77      1.85 o 
  -2   2  11        0.46       -2.20      1.47 o 
  -1   2  11        0.04       -2.12      1.41 o 
   0   2  11        0.35       -2.13      1.42 o 
   1   2  11        0.41       -1.37      1.28 o 
   2   2  11        0.02        1.36      1.05 o 
   3   2  11        0.24       -1.38      0.92 o 
   4   2  11        0.35       -1.81      1.74 o 
   5   2  11        0.02       -2.47      1.65 o 
   6   2  11        0.41       -1.25      5.48 o 
   7   2  11        0.45        0.08      6.34 o 
   8   2  11        0.03       -1.96      6.19 o 
  -9   3  11        0.25       -7.12      7.05 o 
  -8   3  11        0.31        8.38      7.20 o 
  -7   3  11        0.02        3.76      6.50 o 
  -6   3  11        1.13       -0.86      6.11 o 
  -5   3  11        0.23        2.23      2.22 o 
  -4   3  11        0.04       -2.74      1.84 o 
  -3   3  11        0.74       -2.94      1.96 o 
  -2   3  11        0.08       -2.28      1.52 o 
  -1   3  11        0.08       -1.96      1.40 o 
   0   3  11        0.20       -0.38      1.60 o 
   1   3  11        0.27       -1.96      1.30 o 
   2   3  11        0.06        1.05      1.18 o 
   3   3  11        0.11       -1.76      1.18 o 
   4   3  11        0.12       -2.33      1.56 o 
   5   3  11        0.32       -2.08      1.74 o 
   6   3  11        0.00       -1.89      1.67 o 
   7   3  11        0.17        0.58      1.87 o 
   8   3  11        0.29        0.58      2.02 o 
  -9   4  11        0.17       -2.27      7.36 o 
  -8   4  11        0.04       -5.87      7.12 o 
  -7   4  11        0.43        0.00      6.42 o 
  -6   4  11        0.74       -2.35      5.87 o 
  -5   4  11        0.00       -1.77      2.60 o 
  -4   4  11        0.53       -1.34      1.99 o 
  -3   4  11        0.07       -1.55      1.23 o 
  -2   4  11        0.16        0.99      3.08 o 
  -1   4  11        0.00       -1.01      1.86 o 
   0   4  11        0.90       -2.47      1.65 o 
   1   4  11        0.06       -0.51      1.45 o 
   2   4  11        0.00       -1.24      1.33 o 
   3   4  11        0.72       -1.04      1.24 o 
   4   4  11        0.12       -1.70      1.13 o 
   5   4  11        0.40        1.46      1.93 o 
   6   4  11        0.40       -2.26      2.00 o 
   7   4  11        0.15        1.67      2.07 o 
  -8   5  11        0.98       18.87      8.77 o 
  -7   5  11        0.07       -7.75      6.34 o 
  -6   5  11        0.20       -3.05      6.19 o 
  -5   5  11        0.01       -2.96      2.10 o 
  -4   5  11        0.64        4.66      2.22 o 
  -3   5  11        0.04        2.43      1.66 o 
  -2   5  11        4.10        5.99      2.49 o 
  -1   5  11        0.56        1.35      2.58 o 
   0   5  11        3.55        5.33      2.07 o 
   1   5  11        1.30       -1.01      1.89 o 
   2   5  11        0.38        0.10      1.52 o 
   3   5  11        0.00       -0.67      1.76 o 
   4   5  11        0.27       -0.78      1.61 o 
   5   5  11        0.18        0.80      1.88 o 
   6   5  11        0.07        1.20      2.43 o 
   7   5  11        0.11        0.91      2.63 o 
  -8   6  11        1.80       -6.97      8.06 o 
  -7   6  11        2.36       -4.46      7.05 o 
  -6   6  11        0.69       -1.33      6.50 o 
  -5   6  11        0.62       -1.36      3.59 o 
  -4   6  11        0.02       -2.92      2.58 o 
  -3   6  11        0.42        7.80      2.28 o 
  -2   6  11        2.21       16.13      5.01 o 
  -1   6  11        1.09        5.20      4.44 o 
   0   6  11        0.03        5.93      4.66 o 
   1   6  11        0.31       -2.14      2.10 o 
   2   6  11        0.03        2.04      1.98 o 
   3   6  11        0.51        2.40      2.07 o 
   4   6  11        0.04        4.01      2.06 o 
   5   6  11        0.22        2.16      2.83 o 
   6   6  11        0.18        1.17      2.74 o 
   7   6  11        0.00       -2.74      3.91 o 
  -7   7  11        0.00       -8.38      7.36 o 
  -6   7  11        0.00       -2.43      6.73 o 
  -5   7  11        0.17       -1.41      6.26 o 
  -4   7  11        0.00        7.79      4.19 o 
  -3   7  11        0.31        3.81      2.40 o 
  -2   7  11        0.42       -3.69      2.64 o 
  -1   7  11        0.18        4.43      2.95 o 
   0   7  11        2.17        1.93      3.69 o 
   1   7  11        0.69        3.14      2.54 o 
   2   7  11        1.39        2.13      2.83 o 
   3   7  11        0.00        0.44      2.28 o 
   4   7  11        0.30        2.32      2.11 o 
   5   7  11        0.05       -1.48      2.79 o 
   6   7  11        0.08       -0.59      2.82 o 
  -7   8  11        0.37       -9.00      7.28 o 
  -6   8  11        1.25        3.60      7.52 o 
  -5   8  11        0.26       -5.01      6.58 o 
  -4   8  11        0.09        0.39      6.58 o 
  -3   8  11        0.09        1.72      6.65 o 
  -2   8  11        0.32       -0.85      3.51 o 
  -1   8  11        1.04        1.86      3.29 o 
   0   8  11        0.12       -4.31      2.87 o 
   1   8  11        1.24        1.30      2.90 o 
   2   8  11        0.31        3.60      2.95 o 
   3   8  11        0.15       -3.79      2.53 o 
   4   8  11        0.09        0.75      3.10 o 
   5   8  11        0.08       -1.70      3.12 o 
  -6   9  11        0.05      -11.20      7.52 o 
  -5   9  11        0.04       -1.49      7.20 o 
  -4   9  11        0.01        3.21      7.20 o 
  -3   9  11        0.45       -0.39      5.17 o 
  -2   9  11        0.30       -6.52      4.35 o 
  -1   9  11        0.12       -3.99      3.15 o 
   0   9  11        0.02       -4.41      2.94 o 
   1   9  11        0.27       -0.56      3.00 o 
   2   9  11        0.12       -3.42      2.99 o 
   3   9  11        0.10       -1.66      2.99 o 
   4   9  11        0.00       -1.45      3.43 o 
  -4  10  11        0.00        0.78      7.67 o 
  -3  10  11        0.00        4.95      5.78 o 
  -2  10  11        0.00       -2.66      4.98 o 
  -1  10  11        0.06        5.55      5.04 o 
   0  10  11        0.02        0.70      4.54 o 
   1  10  11        0.01       -4.75      3.17 o 
   2  10  11        0.00       -3.37      3.30 o 
   3  10  11        0.01       -4.66      3.11 o 
  -2  11  11        0.05        0.76      5.70 o 
  -1  11  11        0.72        5.57      5.53 o 
   0  11  11        0.24        2.16      5.18 o 
   1  11  11        0.78       -3.86      4.90 o 
  -3 -11  12      307.43      359.51     15.00 o 
  -2 -11  12      211.97      248.48     11.73 o 
  -1 -11  12        5.09       13.71      4.89 o 
   0 -11  12       10.26       15.98      3.61 o 
   1 -11  12       27.74       32.24      4.03 o 
   2 -11  12        9.08       15.35      4.20 o 
  -5 -10  12       74.92       87.54      8.18 o 
  -4 -10  12       26.90       28.64      6.04 o 
  -3 -10  12        1.90       -1.73      4.52 o 
  -2 -10  12       33.55       41.61      5.89 o 
  -1 -10  12       66.82       78.49      5.25 o 
   0 -10  12        0.33        1.68      2.87 o 
   1 -10  12       56.15       67.68      4.58 o 
   2 -10  12      100.86       94.89      5.03 o 
   3 -10  12       13.46       25.90      4.13 o 
   4 -10  12        0.64       -2.00      3.21 o 
  -6  -9  12        5.88        3.62      5.04 o 
  -5  -9  12        3.70       -0.36      4.74 o 
  -4  -9  12      157.17      155.82      9.02 o 
  -3  -9  12       29.19       33.44      5.64 o 
  -2  -9  12       30.01       28.99      3.94 o 
  -1  -9  12       11.16        9.08      3.15 o 
   0  -9  12        1.06       -0.74      2.59 o 
   1  -9  12       84.58       80.99      4.65 o 
   2  -9  12        1.05       10.00      2.83 o 
   3  -9  12       20.28       33.27      4.00 o 
   4  -9  12        4.01        0.45      2.88 o 
   5  -9  12        0.15       -1.14      4.89 o 
  -6  -8  12       22.04       20.98      8.46 o 
  -5  -8  12       13.40       12.61      7.36 o 
  -4  -8  12       11.05        6.11      6.58 o 
  -3  -8  12      295.02      293.32     11.82 o 
  -2  -8  12      434.18      402.89     12.07 o 
  -1  -8  12      462.56      462.07     13.12 o 
   0  -8  12        1.22        4.51      2.59 o 
   1  -8  12        4.48        7.44      2.14 o 
   2  -8  12      541.03      500.84     11.70 o 
   3  -8  12       39.40       63.33      3.71 o 
   4  -8  12       21.41       24.13      2.76 o 
   5  -8  12        4.98       14.63      3.04 o 
   6  -8  12       12.18       15.01      3.22 o 
  -7  -7  12       21.01       24.74      9.32 o 
  -6  -7  12       24.24       28.26      8.77 o 
  -5  -7  12       29.80       19.34      7.67 o 
  -4  -7  12      238.26      234.12     10.24 o 
  -3  -7  12      101.71      102.58      6.58 o 
  -2  -7  12       95.05       97.58      6.40 o 
  -1  -7  12      440.47      433.84     12.20 o 
   0  -7  12      663.15      653.58     14.79 o 
   1  -7  12      149.95      114.96      4.23 o 
   2  -7  12      371.67      354.53      8.65 o 
   3  -7  12        4.59        8.78      1.99 o 
   4  -7  12       97.77       77.09      3.39 o 
   5  -7  12        8.86       13.61      2.72 o 
   6  -7  12       74.74       64.43      4.23 o 
  -8  -6  12      116.79      131.37     13.94 o 
  -7  -6  12       19.42       13.54      9.00 o 
  -6  -6  12        6.05       -2.27      7.12 o 
  -5  -6  12        9.71        6.03      6.73 o 
  -4  -6  12        7.88        7.84      3.71 o 
  -3  -6  12      388.82      397.07      9.87 o 
  -2  -6  12     2120.99     2032.33     43.89 o 
  -1  -6  12      446.28      615.98     28.10 o 
   0  -6  12      883.12      806.17     21.79 o 
   1  -6  12       31.55       34.06      3.80 o 
   2  -6  12       94.63       84.64      3.64 o 
   3  -6  12        0.65       -2.57      1.78 o 
   4  -6  12       12.48       14.08      3.12 o 
   5  -6  12      139.97      113.16      5.11 o 
   6  -6  12       40.66       40.30      3.26 o 
   7  -6  12        4.55        1.45      2.18 o 
  -8  -5  12      391.45      377.52     23.02 o 
  -7  -5  12        8.98        1.49      7.59 o 
  -6  -5  12       13.90       14.56      7.52 o 
  -5  -5  12        3.90        4.29      3.64 o 
  -4  -5  12      200.40      186.06      5.87 o 
  -3  -5  12      162.70      146.65      5.81 o 
  -2  -5  12      136.75       93.18      5.15 o 
  -1  -5  12      705.33      659.29     18.22 o 
   0  -5  12      381.25      306.75      9.49 o 
   1  -5  12      159.94      146.11      5.47 o 
   2  -5  12       64.69       66.05      3.38 o 
   3  -5  12       58.99       51.24      6.06 o 
   4  -5  12       35.50       43.48     12.61 o 
   5  -5  12       15.06       12.80      2.93 o 
   6  -5  12        0.41        1.34      2.98 o 
   7  -5  12        0.00       -3.29      2.19 o 
  -8  -4  12      239.23      214.76     16.75 o 
  -7  -4  12        9.03        1.88      7.36 o 
  -6  -4  12       17.15       17.85      7.52 o 
  -5  -4  12       17.59       10.54      3.80 o 
  -4  -4  12        1.02        1.41      2.34 o 
  -3  -4  12       39.83       26.88      3.00 o 
  -2  -4  12      147.85      132.35      4.74 o 
  -1  -4  12       42.05       36.26     10.11 o 
   0  -4  12       66.82       63.30      3.66 o 
   1  -4  12      189.49      169.50      5.79 o 
   2  -4  12       21.23       26.41      3.02 o 
   3  -4  12      119.04      123.93      5.41 o 
   4  -4  12       83.57       67.01      5.68 o 
   5  -4  12       12.09        4.94      2.24 o 
   6  -4  12       40.18       84.71     13.31 o 
  -9  -3  12      190.33      202.54     16.60 o 
  -8  -3  12      367.88      321.08     20.67 o 
  -7  -3  12        6.44        3.29      7.67 o 
  -6  -3  12       21.16       25.76      8.06 o 
  -5  -3  12       11.45        7.48      2.77 o 
  -4  -3  12       91.46       83.81      4.45 o 
  -3  -3  12      143.87      131.81      5.25 o 
  -2  -3  12       25.69       25.84      2.80 o 
  -1  -3  12      137.60      137.80      4.54 o 
   0  -3  12      230.16      216.37      9.64 o 
   1  -3  12       76.89       82.03      4.96 o 
   2  -3  12        1.13        0.91      1.48 o 
   3  -3  12      873.38      866.94     28.19 o 
   4  -3  12      123.34      117.65      5.23 o 
   5  -3  12       32.86       52.77     10.65 o 
   6  -3  12        0.42        3.05      6.73 o 
   7  -3  12       10.44       15.58      8.46 o 
  -9  -2  12        7.47        4.31      8.93 o 
  -8  -2  12      122.74      101.62     11.82 o 
  -7  -2  12       32.48       36.80      9.24 o 
  -6  -2  12        9.12       -0.62      2.38 o 
  -5  -2  12        1.03       -0.93      2.06 o 
  -4  -2  12        1.35       -0.54      2.15 o 
  -3  -2  12      119.43      145.83      5.53 o 
  -2  -2  12      705.02      658.93     16.68 o 
  -1  -2  12      501.45      564.44     14.71 o 
   0  -2  12       12.64       22.51      3.74 o 
   1  -2  12      190.39      187.27     12.45 o 
   2  -2  12      143.77      122.03      3.91 o 
   3  -2  12     1466.71     1455.03     46.17 o 
   4  -2  12      361.18      367.74     22.86 o 
   5  -2  12      459.58      431.47     26.54 o 
   6  -2  12       34.37       68.19     11.20 o 
   7  -2  12       25.91       32.26      9.55 o 
  -9  -1  12      315.74      329.37     21.22 o 
  -8  -1  12        0.00       -0.70      7.99 o 
  -7  -1  12      419.87      501.77     26.62 o 
  -5  -1  12       27.56       49.66      3.46 o 
  -4  -1  12       95.24       92.07      4.53 o 
  -3  -1  12     1294.39     1382.55     33.06 o 
  -2  -1  12      153.57      153.04      5.53 o 
  -1  -1  12     3347.49     3538.88     73.32 o 
   0  -1  12       82.15      115.55      4.21 o 
   1  -1  12        1.60       10.22      4.62 o 
   2  -1  12       35.94       37.66      4.51 o 
   3  -1  12     2182.65     2248.86     78.88 o 
   4  -1  12       23.86       46.66      9.00 o 
   5  -1  12      383.24      418.08     25.60 o 
   6  -1  12        1.42       -1.02      6.11 o 
   7  -1  12       26.01       62.32     11.51 o 
   8  -1  12        0.26       13.07      8.46 o 
  -9   0  12        1.17      -10.57      8.14 o 
  -8   0  12       30.43       10.96      8.69 o 
  -7   0  12       22.15       17.15      8.69 o 
  -6   0  12      212.88      125.03      9.00 o 
  -5   0  12        0.62       -3.12      2.19 o 
  -4   0  12        3.07       -1.80      1.83 o 
  -3   0  12        0.00       -4.42      2.94 o 
  -2   0  12      139.40      179.30      6.15 o 
  -1   0  12       47.78       57.15      4.12 o 
   0   0  12      126.40      121.91      3.57 o 
   1   0  12       51.29       50.18      2.16 o 
   2   0  12      199.45      189.68      4.38 o 
   3   0  12      436.35      589.30     21.18 o 
   4   0  12      447.13      434.92     20.94 o 
   5   0  12      270.27      399.29     24.27 o 
   6   0  12       31.22       73.52     11.27 o 
   7   0  12       16.01       28.50      8.93 o 
   8   0  12       36.78       59.58     12.06 o 
  -9   1  12      304.24      302.36     20.20 o 
  -8   1  12       56.83       41.42      9.79 o 
  -7   1  12      483.53      533.87     27.79 o 
  -6   1  12       62.11       71.26     14.60 o 
  -5   1  12       28.16       38.88      4.52 o 
  -4   1  12        7.87       28.14      5.44 o 
  -3   1  12      951.05     1157.09     44.14 o 
  -2   1  12       26.80       59.27      7.52 o 
  -1   1  12     1893.76     2513.77     57.53 o 
   0   1  12      317.78      308.98      6.89 o 
   1   1  12       55.95       60.01      2.38 o 
   2   1  12       65.73       59.49      2.30 o 
   3   1  12     1493.02     1721.62     45.78 o 
   4   1  12        8.12       14.07      3.96 o 
   5   1  12      174.53      258.76     17.15 o 
   6   1  12        0.13        6.81      6.42 o 
   7   1  12       39.59       72.34     11.59 o 
   8   1  12       37.44       61.38     11.67 o 
  -9   2  12       28.23       32.41     10.10 o 
  -8   2  12        1.96       11.59      8.14 o 
  -7   2  12       36.96       43.92      9.24 o 
  -6   2  12       11.36       16.05      6.97 o 
  -5   2  12        8.01       10.36      2.45 o 
  -4   2  12        0.44       -0.66      2.35 o 
  -3   2  12      238.24      201.97      6.94 o 
  -2   2  12      213.22      204.66      7.90 o 
  -1   2  12      548.22      506.49     11.84 o 
   0   2  12       94.13       71.82      3.11 o 
   1   2  12      249.95      261.49      6.54 o 
   2   2  12       38.26       48.40      3.32 o 
   3   2  12      860.72      926.55     31.62 o 
   4   2  12      127.86      141.36      4.86 o 
   5   2  12       45.73       63.27      5.39 o 
   6   2  12       14.30       23.44      2.84 o 
   7   2  12        2.80       14.01      7.44 o 
   8   2  12       10.93       17.77      8.22 o 
  -9   3  12       68.36       70.23     11.98 o 
  -8   3  12      502.82      464.19     25.84 o 
  -7   3  12        2.00       -1.10      6.65 o 
  -6   3  12        2.65        3.44      6.34 o 
  -5   3  12        6.31        7.23      2.96 o 
  -4   3  12      160.59      136.15      5.64 o 
  -3   3  12      109.17      115.30      4.27 o 
  -2   3  12        0.01        0.13      2.07 o 
  -1   3  12       63.07       54.79      2.68 o 
   0   3  12      219.59      197.99      7.99 o 
   1   3  12      141.45      146.48      5.30 o 
   2   3  12      199.46      178.50      7.92 o 
   3   3  12      202.65      204.96      6.83 o 
   4   3  12        5.88        4.01      2.52 o 
   5   3  12        7.59        7.37      3.08 o 
   6   3  12       25.00       25.33      2.67 o 
   7   3  12        3.37        4.64      2.04 o 
  -8   4  12      215.60      158.15     14.41 o 
  -7   4  12       37.41       41.42      9.24 o 
  -6   4  12       59.06       60.68      9.40 o 
  -5   4  12       24.41       19.16      4.27 o 
  -4   4  12        8.80        8.42      2.35 o 
  -3   4  12       34.27       27.83      3.82 o 
  -2   4  12      735.31      684.15     20.13 o 
  -1   4  12       21.23       28.92      2.90 o 
   0   4  12      584.25      506.21     24.51 o 
   1   4  12      102.17       91.46      3.84 o 
   2   4  12       18.47       33.69      2.29 o 
   3   4  12        1.42        0.13      1.60 o 
   4   4  12      121.62       81.33      3.72 o 
   5   4  12      212.90      178.79      6.04 o 
   6   4  12       59.98       45.24      3.56 o 
   7   4  12       33.93       38.98      3.51 o 
  -8   5  12      632.29      568.09     30.61 o 
  -7   5  12       18.91        2.27      7.44 o 
  -6   5  12       14.31       16.05      7.44 o 
  -5   5  12       23.46       31.04      5.01 o 
  -4   5  12      105.41       95.60      5.01 o 
  -3   5  12       44.21       46.31      3.95 o 
  -2   5  12      252.38      226.96      7.67 o 
  -1   5  12      169.25      158.97      6.03 o 
   0   5  12      749.51      676.09     18.04 o 
   1   5  12      158.63      149.61      5.02 o 
   2   5  12       43.88       55.02      3.24 o 
   3   5  12        2.15        2.62      1.99 o 
   4   5  12      130.61       95.62      4.33 o 
   5   5  12       11.29        8.81      2.17 o 
   6   5  12       29.90       52.73      5.48 o 
   7   5  12        1.42        0.83      2.68 o 
  -7   6  12       15.68       17.54      8.53 o 
  -6   6  12       33.54       29.99      8.77 o 
  -5   6  12        4.56        3.37      6.34 o 
  -4   6  12        3.78        3.47      4.00 o 
  -3   6  12      142.14      138.22      4.99 o 
  -2   6  12     2449.11     2416.87     57.20 o 
  -1   6  12       73.96       90.66      4.58 o 
   0   6  12      931.90      892.53     23.16 o 
   1   6  12       21.32       35.11      3.11 o 
   2   6  12      548.87      503.99     11.96 o 
   3   6  12      302.97      299.44      7.91 o 
   4   6  12       25.14       26.64      3.02 o 
   5   6  12        5.06        6.77      2.41 o 
   6   6  12        0.00        1.37      2.93 o 
  -7   7  12        3.39       10.33      8.53 o 
  -6   7  12       18.79       32.80      9.00 o 
  -5   7  12       12.57        3.76      7.05 o 
  -4   7  12      160.28      139.63      7.61 o 
  -3   7  12        5.32       -1.47      4.41 o 
  -2   7  12      148.76      160.28     10.10 o 
  -1   7  12       12.57       21.62      4.18 o 
   0   7  12      430.79      407.39     12.33 o 
   1   7  12       33.24       46.34      4.25 o 
   2   7  12       81.20       97.30      7.64 o 
   3   7  12       85.75       80.60      4.88 o 
   4   7  12       46.75       43.33      6.50 o 
   5   7  12        5.35        8.96      3.24 o 
  -6   8  12       25.82       29.99      9.40 o 
  -5   8  12        8.75        8.38      7.83 o 
  -4   8  12        3.52       -7.44      6.65 o 
  -3   8  12      191.95      174.04     14.25 o 
  -2   8  12      232.91      206.98      8.53 o 
  -1   8  12       57.01       64.46      5.28 o 
   0   8  12        7.71        7.50      4.63 o 
   1   8  12        1.39       -1.86      2.98 o 
   2   8  12      389.45      363.54     11.39 o 
   3   8  12       10.03        5.92      3.05 o 
   4   8  12        0.00       -3.15      3.12 o 
   5   8  12       16.28       28.45      4.40 o 
  -5   9  12        8.93       16.52      8.93 o 
  -4   9  12      135.42      139.44     13.39 o 
  -3   9  12       33.48       29.75      9.24 o 
  -2   9  12       39.86       35.86      6.66 o 
  -1   9  12       25.95       34.55      4.62 o 
   0   9  12       11.45       20.80      4.39 o 
   1   9  12       18.62       24.12      4.16 o 
   2   9  12       58.34       69.27      5.37 o 
   3   9  12       90.21       87.63      5.52 o 
   4   9  12        1.23        0.56      3.74 o 
  -4  10  12        1.10        2.04      8.06 o 
  -3  10  12        1.35       -4.77      7.32 o 
  -2  10  12       47.93       66.29      8.07 o 
  -1  10  12      298.99      316.31     14.31 o 
   0  10  12        0.15       -0.20      4.73 o 
   1  10  12       32.89       38.48      4.84 o 
   2  10  12        6.92        6.11      3.72 o 
  -2 -11  13        0.15       -2.07      4.70 o 
  -1 -11  13        0.00       -6.28      4.19 o 
   0 -11  13        0.06       -4.08      3.08 o 
   1 -11  13        0.01       -2.80      3.06 o 
  -4 -10  13        0.32       -3.39      5.02 o 
  -3 -10  13        0.05       -5.65      4.53 o 
  -2 -10  13        0.02       -2.66      6.34 o 
  -1 -10  13        0.29       -2.18      3.01 o 
   0 -10  13        0.01       -0.30      2.90 o 
   1 -10  13        0.33       -2.73      2.71 o 
   2 -10  13        0.91        0.77      3.52 o 
   3 -10  13        0.21        0.80      3.27 o 
  -5  -9  13        0.02       -6.70      4.47 o 
  -4  -9  13        0.69       -4.87      4.70 o 
  -3  -9  13        0.66       -5.28      4.16 o 
  -2  -9  13        0.03       -3.95      2.99 o 
  -1  -9  13        0.52       -0.74      2.76 o 
   0  -9  13        0.01       -1.10      2.64 o 
   1  -9  13        0.86       -1.25      2.61 o 
   2  -9  13        0.04       -0.63      2.46 o 
   3  -9  13        0.03       -1.66      2.87 o 
   4  -9  13        0.00       -0.13      2.91 o 
  -6  -8  13        0.17       -4.93      7.20 o 
  -5  -8  13        0.63       -2.43      7.05 o 
  -4  -8  13        0.02        1.25      6.58 o 
  -3  -8  13        0.23        1.97      4.01 o 
  -2  -8  13        1.14        2.21      3.01 o 
  -1  -8  13        0.00       -1.31      2.62 o 
   0  -8  13        0.00       -2.64      2.34 o 
   1  -8  13        0.08        0.12      2.46 o 
   2  -8  13        1.72        1.85      2.82 o 
   3  -8  13        0.22       -0.28      2.18 o 
   4  -8  13        0.18       -0.54      2.04 o 
   5  -8  13        0.28        0.47      2.71 o 
  -7  -7  13        0.15       -1.41      7.91 o 
  -6  -7  13        0.21       -0.94      7.59 o 
  -5  -7  13        0.13        1.02      6.73 o 
  -4  -7  13        1.23       17.30      7.28 o 
  -3  -7  13        0.34        1.16      3.86 o 
  -2  -7  13        0.05        3.04      3.61 o 
  -1  -7  13        0.07       -0.33      3.27 o 
   0  -7  13        0.67        3.71      2.27 o 
   1  -7  13        0.08       -2.22      1.77 o 
   2  -7  13        0.00        0.47      1.82 o 
   3  -7  13        0.01       -1.01      2.35 o 
   4  -7  13        0.06       -1.55      1.79 o 
   5  -7  13        0.01        0.02      2.25 o 
   6  -7  13        0.42       -0.74      2.40 o 
  -7  -6  13        0.00        2.35      8.46 o 
  -6  -6  13        0.81       -0.31      7.12 o 
  -5  -6  13        0.17       -2.35      6.26 o 
  -4  -6  13        0.08        1.57      3.74 o 
  -3  -6  13        0.66        4.20      2.98 o 
  -1  -6  13        0.16       -4.42      2.95 o 
   0  -6  13        0.58        3.38      2.87 o 
   1  -6  13        0.03       -2.52      2.45 o 
   2  -6  13        0.20       -1.18      2.03 o 
   3  -6  13        0.60       -3.13      2.19 o 
   4  -6  13        0.16       -1.10      2.97 o 
   5  -6  13        0.87        0.46      1.99 o 
   6  -6  13        0.31       -1.59      2.09 o 
  -7  -5  13        0.43        4.38      7.83 o 
  -6  -5  13        0.05       -4.78      6.58 o 
  -5  -5  13        0.00       -0.70      6.42 o 
  -4  -5  13        0.64        1.88      2.69 o 
  -3  -5  13        0.01       -3.96      2.67 o 
  -2  -5  13        0.39       -1.59      3.32 o 
  -1  -5  13        0.11       -5.13      3.66 o 
   0  -5  13        0.25       -1.34      5.66 o 
   1  -5  13        0.00       -0.98      2.14 o 
   2  -5  13        0.31       -2.29      1.97 o 
   3  -5  13        0.00       -2.32      1.55 o 
   4  -5  13        0.01       -0.75      2.71 o 
   5  -5  13        0.04       -1.62      2.48 o 
   6  -5  13        0.38       -3.99      2.66 o 
   7  -5  13        0.01       -1.53      1.69 o 
  -8  -4  13        0.06       17.38      9.47 o 
  -7  -4  13        0.41        2.51      7.59 o 
  -6  -4  13        0.02       -3.99      6.42 o 
  -5  -4  13        0.23       -2.35      3.28 o 
  -4  -4  13        0.77       -2.90      2.41 o 
  -3  -4  13        0.12       -3.48      2.34 o 
  -2  -4  13        0.00       -1.76      4.27 o 
  -1  -4  13        0.03       -3.79      2.53 o 
   0  -4  13        0.19       -2.00      3.24 o 
   1  -4  13        0.03       -2.87      1.91 o 
   2  -4  13        0.00        4.69      2.51 o 
   3  -4  13        0.28        0.19      2.38 o 
   4  -4  13        0.84       -1.09      4.11 o 
   5  -4  13        0.63       -1.94      2.22 o 
   6  -4  13        1.18       -2.74      7.12 o 
  -8  -3  13        0.94       23.02      9.40 o 
  -7  -3  13        0.07       -2.51      7.20 o 
  -6  -3  13        0.28       -2.43      6.58 o 
  -5  -3  13        0.03       -1.58      3.40 o 
  -4  -3  13        0.17        2.92      2.43 o 
  -3  -3  13        0.07       -3.16      2.11 o 
  -2  -3  13        0.27       -2.80      1.87 o 
  -1  -3  13        0.07       -2.63      1.75 o 
   0  -3  13        0.16       -3.00      2.00 o 
   1  -3  13        0.05       -1.68      1.81 o 
   2  -3  13        0.39        2.29      1.77 o 
   3  -3  13        0.06       -0.01      2.41 o 
   4  -3  13        1.17       -1.19      5.13 o 
   5  -3  13        0.51       -0.55      6.42 o 
   6  -3  13        0.46       -3.60      6.65 o 
   7  -3  13        0.23        2.04      7.28 o 
  -8  -2  13        0.83       -4.54      7.99 o 
  -7  -2  13        0.89       -5.09      6.81 o 
  -6  -2  13        0.20       -7.44      6.11 o 
  -5  -2  13        0.27       -0.61      2.40 o 
  -4  -2  13        0.40       -1.29      2.30 o 
  -3  -2  13        0.18        4.37      2.33 o 
  -2  -2  13        0.58        2.01      2.08 o 
  -1  -2  13        0.43        1.17      1.77 o 
   0  -2  13        0.57       -2.30      1.53 o 
   1  -2  13        0.05       -2.05      1.59 o 
   2  -2  13        0.04       -0.21      1.45 o 
   3  -2  13        0.00       -1.84      2.70 o 
   4  -2  13        0.00       -9.28      6.19 o 
   5  -2  13        0.10       -0.39      6.42 o 
   6  -2  13        0.01        4.15      6.81 o 
   7  -2  13        0.07        3.05      6.89 o 
  -9  -1  13        0.12      -12.45      8.30 o 
  -8  -1  13        0.08       -6.03      7.59 o 
  -7  -1  13        0.00       -5.87      6.65 o 
  -6  -1  13        0.06        7.75      6.89 o 
  -5  -1  13        0.03       -1.62      2.94 o 
  -4  -1  13        0.21       -1.27      2.24 o 
  -3  -1  13        0.70       -0.15      2.17 o 
  -2  -1  13        0.04        2.67      2.21 o 
  -1  -1  13        0.25        3.30      1.84 o 
   0  -1  13        0.27       -2.26      1.51 o 
   1  -1  13        0.00       -0.48      1.30 o 
   2  -1  13        0.44       -0.91      1.27 o 
   3  -1  13        0.02        0.36      2.23 o 
   4  -1  13        1.17       -4.62      6.97 o 
   5  -1  13        0.22        3.13      6.11 o 
   6  -1  13        0.11       -1.02      6.11 o 
   7  -1  13        0.24       -1.02      6.65 o 
  -9   0  13        0.04       -1.57      8.93 o 
  -8   0  13        0.16      -11.16      7.44 o 
  -7   0  13        0.00       -1.72      7.52 o 
  -6   0  13        0.00       -6.34      5.87 o 
  -5   0  13        0.05       -4.85      3.24 o 
  -4   0  13        0.09       -1.41      2.00 o 
  -3   0  13        0.69        4.19      2.46 o 
  -2   0  13        0.07        0.89      2.24 o 
  -1   0  13        0.04       -0.98      1.49 o 
   0   0  13        0.21       -0.39      1.42 o 
   1   0  13        0.10       -1.68      1.28 o 
   2   0  13        0.01        0.06      1.30 o 
   3   0  13        0.05       -1.84      1.69 o 
   4   0  13        0.19        0.48      1.35 o 
   5   0  13        0.34        3.91      5.95 o 
   6   0  13        0.09        1.72      5.72 o 
   7   0  13        0.14        3.68      6.73 o 
  -9   1  13        0.25       -7.59      8.69 o 
  -8   1  13        0.47      -10.22      6.81 o 
  -7   1  13        0.18       -4.15      6.19 o 
  -6   1  13        0.22        3.68      6.19 o 
  -5   1  13        0.28        0.25      3.52 o 
  -4   1  13        1.47       -0.45      2.56 o 
  -3   1  13        0.07        0.63      2.37 o 
  -2   1  13        0.98       -0.44      2.31 o 
  -1   1  13        0.00       -1.21      1.47 o 
   0   1  13        0.08       -0.95      1.43 o 
   1   1  13        0.13       -0.42      1.35 o 
   2   1  13        0.31        1.23      1.45 o 
   3   1  13        0.15       -0.25      1.59 o 
   4   1  13        1.29        2.01      1.57 o 
   5   1  13        0.01        0.10      2.08 o 
   6   1  13        0.03        6.81      6.26 o 
   7   1  13        0.24        0.70      6.65 o 
  -8   2  13        0.09       -6.34      7.28 o 
  -7   2  13        0.36       -9.00      6.19 o 
  -6   2  13        0.00       -4.54      5.72 o 
  -5   2  13        0.80       -3.91      3.36 o 
  -4   2  13        0.14       -3.03      2.39 o 
  -3   2  13        0.00       -4.87      3.24 o 
  -2   2  13        0.85       -4.65      3.10 o 
  -1   2  13        0.02       -0.28      1.69 o 
   0   2  13        0.55       -0.40      1.99 o 
   1   2  13        0.00        0.92      1.58 o 
   2   2  13        0.57        1.49      1.61 o 
   3   2  13        0.13       -1.02      1.97 o 
   4   2  13        0.14       -1.71      1.96 o 
   5   2  13        1.02        0.34      1.76 o 
   6   2  13        0.27       -0.73      3.92 o 
   7   2  13        0.55        0.71      2.40 o 
  -8   3  13        1.15        4.46      8.06 o 
  -7   3  13        0.12       -4.78      6.50 o 
  -6   3  13        0.34        1.17      6.11 o 
  -5   3  13        0.18        2.05      3.71 o 
  -4   3  13        0.01       -0.94      2.50 o 
  -3   3  13        0.73       -3.51      2.34 o 
  -2   3  13        0.02       -3.30      2.20 o 
  -1   3  13        0.03       -0.15      1.68 o 
   0   3  13        0.22       -1.16      5.21 o 
   1   3  13        0.08        2.36      2.17 o 
   2   3  13        0.09       -0.18      1.66 o 
   3   3  13        0.81       -3.02      2.01 o 
   4   3  13        0.52       -2.91      1.94 o 
   5   3  13        0.24        2.01      1.97 o 
   6   3  13        0.14        0.41      1.94 o 
   7   3  13        0.39       -1.90      2.13 o 
  -8   4  13        0.58        3.52      8.06 o 
  -7   4  13        0.11       -4.62      6.89 o 
  -6   4  13        0.75        4.54      6.42 o 
  -5   4  13        0.24       -5.64      5.64 o 
  -4   4  13        1.67        4.48      1.94 o 
  -3   4  13        0.09       -1.06      2.58 o 
  -2   4  13        1.14       -0.19      3.05 o 
  -1   4  13        1.12        4.77      4.08 o 
   0   4  13        0.00       -0.04      7.36 o 
   1   4  13        0.10       -3.30      3.64 o 
   2   4  13        0.22       -0.40      2.51 o 
   3   4  13        0.49       -2.83      1.89 o 
   4   4  13        0.13       -2.65      1.76 o 
   5   4  13        0.32       -1.50      2.35 o 
   6   4  13        0.06       -0.06      2.30 o 
   7   4  13        0.04       -3.30      2.41 o 
  -8   5  13        0.11        9.79      8.93 o 
  -7   5  13        0.53       -9.28      6.19 o 
  -6   5  13        0.22       -6.11      6.11 o 
  -5   5  13        0.25        0.16      6.11 o 
  -4   5  13        0.06        5.56      6.42 o 
  -3   5  13        0.11        2.34      3.69 o 
  -2   5  13        0.26        8.94      3.82 o 
  -1   5  13        0.07        2.79      2.62 o 
   0   5  13        0.14       -4.26      2.84 o 
   1   5  13        0.14       -3.59      2.39 o 
   2   5  13        0.09       -3.71      2.47 o 
   3   5  13        0.88       -2.54      1.96 o 
   4   5  13        0.29       -1.27      2.08 o 
   5   5  13        0.12        0.30      2.62 o 
   6   5  13        0.07        0.55      2.60 o 
  -7   6  13        0.05        6.89      8.14 o 
  -6   6  13        0.56       -4.15      6.73 o 
  -5   6  13        0.03       -1.33      6.73 o 
  -4   6  13        1.80        4.23      7.05 o 
  -3   6  13        0.28       13.12      4.71 o 
  -2   6  13        4.54       10.59      4.51 o 
  -1   6  13        2.24        0.46      5.52 o 
   0   6  13        1.68        1.55      3.13 o 
   1   6  13        0.02        1.33      2.73 o 
   2   6  13        0.42        1.48      2.33 o 
   3   6  13        0.00        1.10      2.19 o 
   4   6  13        0.23       -1.94      2.24 o 
   5   6  13        0.57        4.35      2.35 o 
   6   6  13        0.00        1.33      3.91 o 
  -6   7  13        0.56       -0.86      7.44 o 
  -5   7  13        0.22        2.19      7.12 o 
  -3   7  13        0.35       -4.10      4.40 o 
  -2   7  13        0.49       -4.83      4.10 o 
  -1   7  13        0.67       -3.72      3.75 o 
   0   7  13        0.53        5.76      3.12 o 
   1   7  13        0.94        0.51      2.91 o 
   2   7  13        0.53        0.78      2.87 o 
   3   7  13        0.39       -0.07      2.76 o 
   4   7  13        0.53       -3.84      2.99 o 
   5   7  13        0.01        5.13      3.21 o 
  -6   8  13        0.00       -3.76      7.28 o 
  -5   8  13        0.00        1.96      7.59 o 
  -4   8  13        0.42      -10.80      7.20 o 
  -3   8  13        0.10       -5.95      6.89 o 
  -2   8  13        0.00       -1.40      4.17 o 
  -1   8  13        0.66       -2.81      3.25 o 
   0   8  13        0.16       -1.16      3.20 o 
   1   8  13        0.28        1.31      3.33 o 
   2   8  13        0.17        0.09      3.17 o 
   3   8  13        0.00       -2.72      3.40 o 
   4   8  13        0.34       -1.57      3.22 o 
  -4   9  13        0.01        7.12      8.30 o 
  -3   9  13        0.03      -10.10      6.97 o 
  -2   9  13        0.22       -3.04      5.09 o 
  -1   9  13        0.00       -4.19      6.50 o 
   0   9  13        0.12       -3.50      3.40 o 
   1   9  13        0.10       -0.92      3.45 o 
   2   9  13        0.13       -4.78      3.19 o 
   3   9  13        0.53       -3.40      3.72 o 
  -3  10  13        0.40       -1.80      7.99 o 
  -2  10  13        0.13        4.57      5.73 o 
  -1  10  13        0.37        5.51      5.47 o 
   0  10  13        0.11       -7.01      4.79 o 
   1  10  13        0.00       -1.20      5.56 o 
  -3 -10  14       54.04       71.08      7.50 o 
  -2 -10  14        7.82        2.31      4.80 o 
  -1 -10  14        2.82        2.36      3.42 o 
   0 -10  14       28.85       45.54      4.44 o 
   1 -10  14       11.91       20.81      3.57 o 
   2 -10  14        0.01        5.46      3.64 o 
  -5  -9  14        8.65        4.51      5.36 o 
  -4  -9  14      133.98      119.63      8.55 o 
  -3  -9  14       16.37       17.44      5.36 o 
  -2  -9  14       16.65       20.78      3.96 o 
  -1  -9  14       32.08       47.88      4.46 o 
   0  -9  14      218.44      209.81      7.72 o 
   1  -9  14       63.96       74.23      4.75 o 
   2  -9  14       87.96       97.50      5.90 o 
   3  -9  14       41.65       48.43      4.65 o 
   4  -9  14       23.27       46.32      4.44 o 
  -6  -8  14       28.04       15.97      9.00 o 
  -5  -8  14        3.19        2.27      7.59 o 
  -4  -8  14        1.14       -0.86      6.97 o 
  -3  -8  14       39.12       51.22      6.07 o 
  -2  -8  14        8.41        5.56      3.78 o 
  -1  -8  14        7.43        5.49      3.01 o 
   0  -8  14       11.75       11.60      3.05 o 
   1  -8  14       12.35       14.08      3.06 o 
   2  -8  14      337.64      310.23     11.35 o 
   3  -8  14        1.17        1.80      2.76 o 
   4  -8  14       15.64       24.97      3.39 o 
  -6  -7  14       18.26       14.80      8.53 o 
  -5  -7  14      130.92      135.21     12.53 o 
  -4  -7  14      593.83      594.39     30.14 o 
  -3  -7  14        9.63        8.08      4.35 o 
  -2  -7  14      123.87      127.75      7.32 o 
  -1  -7  14        0.78       -2.59      3.14 o 
   0  -7  14      131.95      104.27      6.02 o 
   1  -7  14       52.64       46.55      3.23 o 
   2  -7  14       57.05       65.02      3.47 o 
   3  -7  14        2.45        4.99      2.21 o 
   4  -7  14       24.57       32.02      3.46 o 
   5  -7  14        0.01        2.68      2.50 o 
  -7  -6  14       82.84       97.08     13.31 o 
  -6  -6  14       45.38       42.20      9.94 o 
  -5  -6  14       63.91       72.58     10.65 o 
  -4  -6  14      207.45      172.81      9.10 o 
  -3  -6  14      544.70      560.84     16.62 o 
  -2  -6  14      196.77      206.54      7.46 o 
  -1  -6  14        6.38        2.60      3.27 o 
   0  -6  14       87.94       73.93      5.15 o 
   1  -6  14       60.19       59.48      4.55 o 
   2  -6  14      215.54      179.42      6.15 o 
   3  -6  14       13.76       10.69      2.65 o 
   4  -6  14       16.12       35.71      9.94 o 
   5  -6  14       23.43       34.21      4.62 o 
   6  -6  14        0.08       -0.63      2.09 o 
  -7  -5  14       40.08       41.49     10.49 o 
  -6  -5  14        4.32        6.58      7.83 o 
  -5  -5  14      280.90      293.20     18.24 o 
  -4  -5  14      791.41      748.41     46.39 o 
  -3  -5  14       15.48       31.57      3.84 o 
  -2  -5  14     1119.62     1048.31     23.69 o 
  -1  -5  14       12.15        5.22      3.29 o 
   0  -5  14        0.50        0.46      3.04 o 
   1  -5  14       38.35       38.58      3.49 o 
   2  -5  14        4.06       -1.74      2.24 o 
   3  -5  14       12.46        6.31      2.23 o 
   4  -5  14       46.55       43.71      4.42 o 
   5  -5  14      127.61      128.91      6.47 o 
   6  -5  14        6.85       -1.33      2.74 o 
  -8  -4  14        8.76      -11.63      7.75 o 
  -7  -4  14       68.25       85.89     12.14 o 
  -6  -4  14       96.82      105.93     11.35 o 
  -5  -4  14        8.70        1.41      6.58 o 
  -4  -4  14      362.86      304.00      9.76 o 
  -3  -4  14      154.26      147.75      6.11 o 
  -2  -4  14      457.66      397.66     10.37 o 
  -1  -4  14      526.65      505.75     14.22 o 
   0  -4  14      472.05      439.61     12.84 o 
   1  -4  14      246.35      201.36      6.87 o 
   2  -4  14      223.67      188.96      6.37 o 
   3  -4  14     1162.95      971.51     22.87 o 
   4  -4  14       92.52       67.65      6.54 o 
   5  -4  14        7.85       15.13      3.68 o 
   6  -4  14        4.06       20.67      9.40 o 
  -8  -3  14        2.00        4.23      8.93 o 
  -7  -3  14       25.35       24.98      9.08 o 
  -6  -3  14        6.70       -0.86      7.20 o 
  -5  -3  14       94.76       79.73     10.22 o 
  -4  -3  14       93.81       98.52      5.18 o 
  -3  -3  14       47.03       41.28      5.69 o 
  -2  -3  14      262.81      241.59      7.12 o 
  -1  -3  14      149.13      142.70      5.01 o 
   0  -3  14      310.77      267.78      7.21 o 
   1  -3  14      245.01      241.96      7.74 o 
   2  -3  14      122.51      115.59      5.60 o 
   3  -3  14      907.31      933.16     31.75 o 
   4  -3  14        8.09        6.11      2.50 o 
   5  -3  14       12.14       17.15      8.06 o 
   6  -3  14        4.16        5.64      7.75 o 
  -8  -2  14       47.76       61.22     11.43 o 
  -7  -2  14        0.86        3.29      7.36 o 
  -6  -2  14       10.93        7.91      7.12 o 
  -5  -2  14       46.78       40.43      5.21 o 
  -4  -2  14        1.24        1.10      2.56 o 
  -3  -2  14      824.89      758.28     19.39 o 
  -2  -2  14       18.20       28.48      3.53 o 
  -1  -2  14     1087.58     1116.49     25.02 o 
   0  -2  14       34.32       35.56      9.04 o 
   1  -2  14      459.58      476.89     11.36 o 
   2  -2  14      540.10      473.62     14.21 o 
   3  -2  14     1278.21     1341.50     49.72 o 
   4  -2  14       83.03       78.53      6.15 o 
   5  -2  14       93.18       87.14      9.86 o 
   6  -2  14       51.55       76.57     12.45 o 
   7  -2  14       95.76      117.44     12.53 o 
  -8  -1  14        0.00      -11.20      7.67 o 
  -7  -1  14        3.80        2.90      7.44 o 
  -6  -1  14        0.10       -3.37      6.34 o 
  -5  -1  14        0.58       -0.66      3.89 o 
  -4  -1  14       24.07       36.62      3.72 o 
  -3  -1  14       21.66       33.95      4.86 o 
  -2  -1  14      467.42      457.61     11.32 o 
  -1  -1  14        7.99       29.66      5.14 o 
   0  -1  14       16.19       57.47      3.87 o 
   1  -1  14      115.86      148.47      4.15 o 
   2  -1  14      287.56      247.50      5.69 o 
   3  -1  14      157.31      437.27     27.46 o 
   4  -1  14       93.23      101.75     10.65 o 
   5  -1  14        1.60       24.43      8.22 o 
   6  -1  14       15.87       18.09      8.06 o 
   7  -1  14        0.00       15.58      8.06 o 
  -8   0  14        8.16        9.71      8.69 o 
  -7   0  14        4.37       11.67      7.83 o 
  -6   0  14        6.53        6.34      7.05 o 
  -5   0  14      772.93      761.71     24.91 o 
  -4   0  14       71.13       94.63      5.03 o 
  -3   0  14     3755.94     4270.02     98.13 o 
  -2   0  14        0.79        1.18      2.51 o 
  -1   0  14      801.14      846.37     19.13 o 
   0   0  14       21.33       20.15      2.08 o 
   1   0  14      132.46      142.94      4.08 o 
   2   0  14      151.62      185.32      4.97 o 
   3   0  14      984.49      957.52     29.23 o 
   4   0  14       35.11       47.95      2.81 o 
   5   0  14      137.00      138.66     14.01 o 
   6   0  14       41.13       62.56      8.61 o 
   7   0  14       46.24       69.52      9.40 o 
  -8   1  14       14.97        2.98      8.61 o 
  -7   1  14        2.64        1.02      6.89 o 
  -6   1  14        5.83       -0.47      6.11 o 
  -5   1  14        0.01       -5.76      3.84 o 
  -4   1  14        4.32       14.89      5.17 o 
  -3   1  14       96.74       69.52      5.37 o 
  -2   1  14      304.24      362.27      8.92 o 
  -1   1  14       98.10       92.98      6.60 o 
   0   1  14      203.60      176.08      5.29 o 
   1   1  14      298.02      299.67      6.88 o 
   2   1  14      122.40      141.93      5.58 o 
   3   1  14     1389.53     1375.14     34.18 o 
   4   1  14        0.02        8.29      1.62 o 
   5   1  14       47.33       43.16      4.23 o 
   6   1  14       10.15       29.05      7.91 o 
   7   1  14        8.70       14.80      7.99 o 
  -8   2  14       38.16       48.31     10.49 o 
  -7   2  14        0.72        4.31      7.20 o 
  -6   2  14        6.55        0.63      6.34 o 
  -5   2  14       57.60       43.61      6.07 o 
  -4   2  14       25.17       23.03      4.54 o 
  -3   2  14      265.48      290.34     32.57 o 
  -2   2  14       56.48       59.72      3.75 o 
  -1   2  14      854.69      922.28     30.69 o 
   0   2  14      257.97      262.83      9.69 o 
   1   2  14      477.32      514.62     17.81 o 
   2   2  14      325.74      329.88     22.17 o 
   3   2  14     1614.42     1535.49     32.90 o 
   4   2  14      122.60       99.80      4.23 o 
   5   2  14        3.97       13.56      2.20 o 
   6   2  14       11.76       14.00      4.78 o 
   7   2  14       34.85       42.72      3.13 o 
  -8   3  14        1.72        3.05      7.99 o 
  -7   3  14       45.95       54.65     10.10 o 
  -6   3  14        4.34       -4.07      6.11 o 
  -5   3  14      111.59       95.44     10.96 o 
  -4   3  14      177.55      159.39      8.34 o 
  -3   3  14      113.04       99.38     11.54 o 
  -2   3  14      286.83      271.99     10.09 o 
  -1   3  14       80.83       79.23      4.85 o 
   0   3  14      212.48      210.87      8.82 o 
   1   3  14        0.04        9.29      3.27 o 
   2   3  14       41.17       37.91      4.48 o 
   3   3  14       67.23       86.90     10.33 o 
   4   3  14      122.08       84.10      3.99 o 
   5   3  14      133.67      145.59      6.01 o 
   6   3  14       10.93       11.50      2.59 o 
  -8   4  14        1.42       -5.32      7.20 o 
  -7   4  14      106.96      110.08     12.76 o 
  -6   4  14       61.53       67.25     10.65 o 
  -5   4  14        0.16        0.86      6.26 o 
  -4   4  14      350.00      336.55     15.54 o 
  -3   4  14        0.34        4.20      6.34 o 
  -2   4  14      552.66      509.43     12.34 o 
  -1   4  14      113.09      106.17      6.45 o 
   0   4  14      317.45      294.43     11.22 o 
   1   4  14        0.38       -1.27      2.99 o 
   2   4  14       61.36       39.74      4.89 o 
   3   4  14       84.13       64.97      3.87 o 
   4   4  14       21.42       11.97      2.38 o 
   5   4  14       12.30       15.66      3.04 o 
   6   4  14        0.13       -0.06      2.41 o 
  -7   5  14       54.15       50.50     10.49 o 
  -6   5  14        0.89       -0.16      7.12 o 
  -5   5  14      103.65      100.21     11.04 o 
  -4   5  14      847.52      822.22     41.30 o 
  -3   5  14      193.67      189.92      9.52 o 
  -2   5  14     1270.39     1243.27     38.28 o 
  -1   5  14       32.90       36.78      5.21 o 
   0   5  14        0.30       -0.04      6.07 o 
   1   5  14       41.70       39.61      4.69 o 
   2   5  14        0.00       -7.82      5.32 o 
   3   5  14        1.45        3.83      2.44 o 
   4   5  14        4.98       10.60      2.63 o 
   5   5  14       32.40       34.64      3.85 o 
   6   5  14        5.85       11.77      3.07 o 
  -7   6  14       73.95       60.13     11.51 o 
  -6   6  14       10.07       -2.66      7.05 o 
  -5   6  14        9.35        5.01      7.36 o 
  -4   6  14      160.32      155.33     13.94 o 
  -3   6  14        1.04        7.91      4.70 o 
  -2   6  14      119.15      112.44      7.41 o 
  -1   6  14       21.78       19.76      4.43 o 
   0   6  14       19.27       24.52      4.45 o 
   1   6  14        8.94        6.24      3.23 o 
   2   6  14      309.99      279.73     14.93 o 
   3   6  14        0.82        0.44      3.04 o 
   4   6  14        3.67        9.35      5.17 o 
   5   6  14       28.41       35.91      4.74 o 
  -6   7  14       15.61        3.29      8.22 o 
  -5   7  14       45.25       42.59     10.26 o 
  -4   7  14      440.82      358.58     21.69 o 
  -3   7  14       21.42       25.99      8.85 o 
  -2   7  14       61.89       58.43      6.51 o 
  -1   7  14       10.95        9.81      4.42 o 
   0   7  14      315.38      316.02     10.61 o 
   1   7  14       15.67       12.86      3.72 o 
   2   7  14      130.67      126.26      6.15 o 
   3   7  14        2.61        0.43      3.25 o 
   4   7  14       25.91       33.24      4.38 o 
  -5   8  14        4.20       -4.85      7.67 o 
  -4   8  14        4.57        4.54      8.22 o 
  -3   8  14      222.35      232.53     17.15 o 
  -2   8  14       19.54       20.43      8.53 o 
  -1   8  14        0.13       -1.05      8.14 o 
   0   8  14       19.34       31.10      4.66 o 
   1   8  14       84.88       96.98      5.97 o 
   2   8  14      105.89       93.44      6.47 o 
   3   8  14       41.32       56.26      5.73 o 
  -4   9  14       60.32       46.74     11.27 o 
  -3   9  14       21.97       20.04      9.47 o 
  -2   9  14       46.92       63.10     11.20 o 
  -1   9  14       13.27       16.09      5.99 o 
   0   9  14       26.30       25.63      4.77 o 
   1   9  14        5.17        2.14      3.87 o 
   2   9  14        0.10       -1.04      3.46 o 
  -2 -10  15        0.01       -9.40      7.12 o 
  -1 -10  15        0.08       -5.59      4.09 o 
   0 -10  15        0.05       -1.03      3.23 o 
  -4  -9  15        0.01       -5.15      4.98 o 
  -3  -9  15        0.00       -3.25      4.58 o 
  -2  -9  15        0.02       -7.36      6.15 o 
  -1  -9  15        0.32       -2.23      3.03 o 
   0  -9  15        1.95        3.08      3.06 o 
   1  -9  15        0.09        2.03      3.52 o 
   2  -9  15        0.57       -0.07      3.36 o 
   3  -9  15        0.06       -0.35      3.13 o 
  -5  -8  15        0.62       -2.27      7.67 o 
  -4  -8  15        0.10       -9.00      6.89 o 
  -3  -8  15        0.06       -2.74      6.58 o 
  -2  -8  15        0.13       -0.15      3.76 o 
  -1  -8  15        0.23        2.21      3.08 o 
   0  -8  15        0.02       -3.96      2.80 o 
   1  -8  15        0.04        4.06      2.78 o 
   2  -8  15        0.01       -1.07      3.02 o 
   3  -8  15        0.52        0.14      2.85 o 
   4  -8  15        0.08        0.63      3.91 o 
  -6  -7  15        0.18      -11.20      7.75 o 
  -5  -7  15        0.22       -2.27      7.20 o 
  -4  -7  15        0.46        4.38      7.20 o 
  -3  -7  15        0.66        1.65      6.11 o 
  -2  -7  15        0.69       -1.15      3.54 o 
  -1  -7  15        0.04        0.84      3.33 o 
   0  -7  15        0.51        1.05      4.35 o 
   1  -7  15        0.06       -0.04      2.61 o 
   2  -7  15        0.04       -0.76      2.25 o 
   3  -7  15        0.62        1.60      2.08 o 
   4  -7  15        0.02       -2.05      2.43 o 
   5  -7  15        0.05       -1.62      2.34 o 
  -6  -6  15        0.32        1.33      8.06 o 
  -5  -6  15        0.34       -1.33      7.83 o 
  -4  -6  15        0.28        5.40      7.36 o 
  -3  -6  15        0.17        1.08      4.01 o 
  -2  -6  15        0.75        3.02      2.74 o 
  -1  -6  15        0.01       -0.79      3.29 o 
   0  -6  15        0.83       -2.18      2.96 o 
   1  -6  15        0.02        3.40      2.95 o 
   2  -6  15        0.38        2.14      2.74 o 
   3  -6  15        0.03       -0.96      2.35 o 
   4  -6  15        0.39       -3.88      8.53 o 
   5  -6  15        0.03        0.00      3.29 o 
  -7  -5  15        0.14       -5.79      8.14 o 
  -6  -5  15        0.03        6.58      8.22 o 
  -5  -5  15        0.00        1.49      7.36 o 
  -4  -5  15        0.00        0.08      5.17 o 
  -3  -5  15        0.69       -1.79      3.00 o 
  -2  -5  15        1.52        4.44      3.32 o 
  -1  -5  15        0.06        0.39      2.42 o 
   0  -5  15        0.04       -2.40      2.65 o 
   1  -5  15        0.43        0.60      2.74 o 
   2  -5  15        0.93        0.57      2.52 o 
   3  -5  15        0.56       -4.07      2.98 o 
   4  -5  15        0.19       -3.44      5.36 o 
   5  -5  15        0.20       -3.40      2.81 o 
   6  -5  15        0.36       -0.63      2.82 o 
  -7  -4  15        0.08        2.90      8.14 o 
  -6  -4  15        0.18        5.40      7.83 o 
  -5  -4  15        0.15       -7.36      6.65 o 
  -4  -4  15        1.00        2.12     20.12 o 
  -3  -4  15        0.02       -5.16      3.44 o 
  -2  -4  15        1.10        0.73      6.18 o 
  -1  -4  15        0.01       -2.25      2.08 o 
   0  -4  15        0.10       -0.07      2.84 o 
   1  -4  15        0.08        2.08      2.38 o 
   2  -4  15        0.00        5.06      3.57 o 
   3  -4  15        0.10       -1.79      3.91 o 
   4  -4  15        0.29       -3.68      2.58 o 
   5  -4  15        0.03       -0.53      2.51 o 
  -8  -3  15        0.13        2.11      8.53 o 
  -7  -3  15        0.00        0.39      7.75 o 
  -6  -3  15        1.55       -1.49      7.28 o 
  -5  -3  15        0.01        4.54      7.20 o 
  -4  -3  15        1.41       -4.11      2.74 o 
  -3  -3  15        0.22       -3.81      2.54 o 
  -2  -3  15        0.00       -3.46      2.30 o 
  -1  -3  15        0.03       -2.89      2.04 o 
   0  -3  15        0.02       -0.16      2.00 o 
   1  -3  15        1.36        1.27      1.93 o 
   2  -3  15        1.45        4.46      3.78 o 
   3  -3  15        0.28       -2.81      2.73 o 
   4  -3  15        0.06        1.84      2.44 o 
   5  -3  15        0.15       -1.73      2.82 o 
   6  -3  15        0.51        0.00      7.75 o 
  -8  -2  15        0.10      -10.10      7.36 o 
  -7  -2  15        0.10        7.12      7.83 o 
  -6  -2  15        0.18       -3.21      7.05 o 
  -5  -2  15        0.21       -5.34      3.56 o 
  -4  -2  15        0.04       -3.91      2.60 o 
  -3  -2  15        1.38       -3.57      2.38 o 
  -2  -2  15        0.13       -3.64      2.43 o 
  -1  -2  15        0.02        0.72      2.11 o 
   0  -2  15        0.28       -2.73      1.82 o 
   1  -2  15        0.08       -0.02      1.84 o 
   2  -2  15        1.15       -0.48      2.12 o 
   3  -2  15        0.64       -4.04      2.69 o 
   4  -2  15        0.02       -1.56      2.41 o 
   5  -2  15        0.44        2.27      6.89 o 
   6  -2  15        0.12        2.04      7.36 o 
  -8  -1  15        0.08      -10.69      7.12 o 
  -7  -1  15        0.17       -2.04      7.20 o 
  -6  -1  15        0.94       -9.63      6.58 o 
  -5  -1  15        0.47       -4.72      4.23 o 
  -4  -1  15        0.83       -3.98      2.66 o 
  -3  -1  15        0.29       -2.53      2.48 o 
  -2  -1  15        0.25       -3.17      2.11 o 
  -1  -1  15        0.08       -3.42      2.28 o 
   0  -1  15        0.00       -2.41      1.61 o 
   1  -1  15        0.18       -2.36      1.57 o 
   2  -1  15        0.03       -2.40      1.60 o 
   3  -1  15        0.00       -3.18      2.12 o 
   4  -1  15        0.05       -1.85      1.71 o 
   5  -1  15        0.07        0.34      3.62 o 
   6  -1  15        0.01       -5.56      6.19 o 
  -8   0  15        0.09       -3.91      7.75 o 
  -7   0  15        0.73       -1.49      7.05 o 
  -6   0  15        0.76       -0.31      7.12 o 
  -5   0  15        0.00       -0.83      6.58 o 
  -4   0  15        1.67       -3.96      2.64 o 
  -3   0  15        1.57        3.34      2.79 o 
  -2   0  15        0.20       -3.23      2.15 o 
  -1   0  15        0.57       -2.91      1.94 o 
   0   0  15        0.00       -1.57      1.85 o 
   1   0  15        0.04        2.55      1.67 o 
   2   0  15        0.67       -2.92      1.95 o 
   3   0  15        0.23       -1.67      1.89 o 
   4   0  15        0.03       -2.13      1.77 o 
   5   0  15        1.22        1.39      1.63 o 
   6   0  15        0.10       -2.19      6.42 o 
  -8   1  15        0.12       -9.71      7.67 o 
  -7   1  15        0.22       -2.04      6.89 o 
  -6   1  15        0.23        5.01      6.89 o 
  -5   1  15        0.05       -2.61      3.80 o 
  -4   1  15        0.04       -1.70      3.72 o 
  -3   1  15        0.03       -4.45      3.48 o 
  -2   1  15        0.71       -2.26      1.89 o 
  -1   1  15        0.07       -3.03      2.12 o 
   0   1  15        0.04        0.35      1.95 o 
   1   1  15        0.04        0.68      1.91 o 
   2   1  15        0.87        2.79      2.24 o 
   3   1  15        0.25        0.52      2.12 o 
   4   1  15        0.13       -1.41      1.90 o 
   5   1  15        0.30        1.21      1.55 o 
   6   1  15        0.00       -1.06      2.44 o 
  -8   2  15        0.23       -6.58      7.44 o 
  -7   2  15        0.46       -4.23      6.97 o 
  -6   2  15        0.37       -2.74      6.73 o 
  -5   2  15        0.56       -2.66      6.34 o 
  -4   2  15        0.15       -5.44      4.31 o 
  -3   2  15        0.08       -4.93      3.64 o 
  -2   2  15        0.06        0.35      2.24 o 
  -1   2  15        0.26       -1.15      2.46 o 
   0   2  15        0.42        1.91      2.48 o 
   1   2  15        0.47        2.69      3.25 o 
   2   2  15        0.79        4.30      3.32 o 
   3   2  15        0.07        0.65      2.43 o 
   4   2  15        0.02       -1.53      2.04 o 
   5   2  15        0.70        1.42      2.26 o 
   6   2  15        0.05        0.42      2.22 o 
  -7   3  15        0.44       -5.32      7.05 o 
  -6   3  15        0.05        2.27      7.12 o 
  -5   3  15        0.22        0.86      6.65 o 
  -4   3  15        0.29        4.92      4.08 o 
  -3   3  15        0.31       -0.99      3.69 o 
  -2   3  15        0.09       -3.54      2.36 o 
  -1   3  15        0.09       -0.90      2.27 o 
   0   3  15        0.21        2.35      3.45 o 
   1   3  15        0.73       -2.66      5.25 o 
   2   3  15        1.44       -2.43      5.05 o 
   3   3  15        1.48       -1.31      2.10 o 
   4   3  15        0.33       -0.58      2.48 o 
   5   3  15        0.04       -0.05      2.82 o 
   6   3  15        0.04       -1.46      2.48 o 
  -7   4  15        0.00        3.60      7.44 o 
  -6   4  15        0.04       -6.50      6.65 o 
  -5   4  15        0.01        0.94      6.97 o 
  -4   4  15        2.19        9.80      7.40 o 
  -3   4  15        0.12        7.76      4.22 o 
  -2   4  15        0.93       -2.48      2.44 o 
  -1   4  15        0.02       -3.98      3.36 o 
   0   4  15        0.11       -0.66      3.36 o 
   1   4  15        0.30        1.05     13.43 o 
   2   4  15        0.03       -5.01      3.34 o 
   3   4  15        0.16        0.68      2.34 o 
   4   4  15        0.00        0.84      2.13 o 
   5   4  15        0.46        0.52      2.63 o 
  -7   5  15        0.07       -4.70      7.67 o 
  -6   5  15        0.75       -4.46      6.89 o 
  -5   5  15        0.82        3.44      7.28 o 
  -4   5  15        2.83        9.08      7.67 o 
  -3   5  15        1.44        5.68      4.42 o 
  -2   5  15        1.43        2.50      4.02 o 
  -1   5  15        0.34        2.88      3.61 o 
   0   5  15        0.36       -1.70      3.39 o 
   1   5  15        0.00        0.91     10.49 o 
   2   5  15        0.22       -3.79      3.18 o 
   3   5  15        0.37       -2.93      2.31 o 
   4   5  15        0.04        1.50      2.41 o 
   5   5  15        0.02       -2.49      2.86 o 
  -6   6  15        0.61        0.70      7.75 o 
  -5   6  15        0.27       -5.01      7.28 o 
  -4   6  15        0.00       11.12      8.22 o 
  -3   6  15        0.35        6.88      4.70 o 
  -2   6  15        0.17       -1.52      4.10 o 
  -1   6  15        0.58        0.89      3.87 o 
   0   6  15        0.11       -1.43      3.68 o 
   1   6  15        0.31        7.91      4.62 o 
   2   6  15        0.15       -0.02      3.41 o 
   3   6  15        0.03        3.56      3.36 o 
   4   6  15        0.01       -0.93      3.13 o 
  -5   7  15        0.07      -10.92      7.28 o 
  -4   7  15        0.41       -6.97      7.67 o 
  -3   7  15        0.17       -4.38      7.12 o 
  -2   7  15        0.49       -1.40      4.89 o 
  -1   7  15        0.46        2.54      4.08 o 
   0   7  15        0.54       15.65      4.65 o 
   1   7  15        0.00       -2.42      3.25 o 
   2   7  15        0.81       -0.05      3.06 o 
   3   7  15        0.42        0.36      3.57 o 
  -4   8  15        0.29       -5.32      7.75 o 
  -3   8  15        0.03       -1.88      7.44 o 
  -2   8  15        1.11        6.81      7.28 o 
  -1   8  15        1.00        3.42      4.60 o 
   0   8  15        1.35        2.38      3.81 o 
   1   8  15        0.94        0.43      3.59 o 
   2   8  15        0.46       -0.41      4.00 o 
  -2   9  15        0.09       -1.64      7.36 o 
  -1   9  15        0.00        8.85      7.99 o 
   0   9  15        0.28        5.49      5.56 o 
  -3  -9  16       29.46       50.29      7.05 o 
  -2  -9  16        1.25       -2.52      5.28 o 
  -1  -9  16       55.50       57.72      5.12 o 
   0  -9  16      205.32      204.31      8.00 o 
   1  -9  16       76.04      111.27      6.86 o 
  -4  -8  16       54.90       66.31     10.96 o 
  -3  -8  16        0.03       -5.40      6.65 o 
  -2  -8  16       92.49      107.16     10.45 o 
  -1  -8  16       50.95       49.74      6.19 o 
   0  -8  16      377.37      405.55     12.29 o 
   1  -8  16        3.65        4.50      3.66 o 
   2  -8  16        5.48        7.89      3.43 o 
   3  -8  16        0.00       -0.47      2.93 o 
  -5  -7  16       12.31       -1.72      8.06 o 
  -4  -7  16       39.10       40.32      9.55 o 
  -3  -7  16       11.14       14.65      5.25 o 
  -2  -7  16        7.26        5.44      4.11 o 
  -1  -7  16       46.21       46.81      5.33 o 
   0  -7  16      244.93      251.27     10.37 o 
   1  -7  16       19.78       29.14      4.33 o 
   2  -7  16       21.82       32.82      4.01 o 
   3  -7  16        5.98        8.01      2.85 o 
   4  -7  16       25.43       20.28      4.70 o 
  -6  -6  16       84.98       99.35     13.31 o 
  -5  -6  16        3.10       11.27      8.61 o 
  -4  -6  16      268.65      262.12     17.46 o 
  -3  -6  16      263.15      257.46     12.29 o 
  -2  -6  16        0.67        1.05      2.73 o 
  -1  -6  16       23.13       30.66      4.49 o 
   0  -6  16        7.03        3.83      3.41 o 
   1  -6  16      259.92      222.99      9.08 o 
   2  -6  16       51.98       58.94      4.59 o 
   3  -6  16       47.66       53.74      3.90 o 
   4  -6  16        6.84       12.84      4.15 o 
  -6  -5  16       21.60       14.33      9.16 o 
  -5  -5  16      122.00      120.80     12.61 o 
  -4  -5  16       63.66       89.10      7.47 o 
  -3  -5  16       28.85       43.61      5.74 o 
  -2  -5  16       16.67       14.49      3.14 o 
  -1  -5  16       36.47       32.25      3.52 o 
   0  -5  16      110.56       93.47      7.83 o 
   1  -5  16      642.32      598.43     19.21 o 
   2  -5  16        1.75        3.69      2.79 o 
   3  -5  16       17.78       17.46      4.15 o 
   4  -5  16        0.00       -2.02      7.01 o 
   5  -5  16        0.17       -2.74      3.05 o 
  -7  -4  16       21.89       28.58      9.63 o 
  -6  -4  16      150.47      129.50     13.00 o 
  -5  -4  16        2.54       14.88      8.30 o 
  -4  -4  16      415.04      365.65     14.40 o 
  -3  -4  16      312.56      289.71      9.52 o 
  -2  -4  16      109.61      101.90      5.16 o 
  -1  -4  16       22.01       30.67      3.18 o 
   0  -4  16        0.03        3.03      2.31 o 
   1  -4  16      839.10      802.55     24.79 o 
   2  -4  16       51.16       46.44      3.93 o 
   3  -4  16       94.30       81.58      6.42 o 
   4  -4  16       38.40       47.11      9.55 o 
   5  -4  16       36.68       47.42     13.11 o 
  -7  -3  16        1.27       -0.86      7.99 o 
  -6  -3  16       18.69       16.91      8.69 o 
  -5  -3  16       18.31       13.00      8.30 o 
  -4  -3  16       86.26       89.86     10.96 o 
  -3  -3  16      177.51      162.17      6.08 o 
  -2  -3  16        5.00        8.07      4.44 o 
  -1  -3  16      477.08      424.71     10.79 o 
   0  -3  16      191.88      163.53      5.43 o 
   1  -3  16     2457.37     2245.90     47.64 o 
   2  -3  16      307.21      247.91      8.04 o 
   3  -3  16       57.49       69.84      5.87 o 
   4  -3  16        1.76       -0.23      2.86 o 
   5  -3  16       11.68       17.70     10.33 o 
  -7  -2  16        0.25       -2.51      7.52 o 
  -6  -2  16       87.33       93.40     11.98 o 
  -5  -2  16      243.87      245.92     16.68 o 
  -4  -2  16       42.14       44.56      6.97 o 
  -3  -2  16       17.60       22.47      4.87 o 
  -2  -2  16      692.22      666.63     15.77 o 
  -1  -2  16       78.49       84.95      4.10 o 
   0  -2  16       14.70       25.02      2.81 o 
   1  -2  16      700.50      808.13     32.74 o 
   2  -2  16       36.70       36.98      3.85 o 
   3  -2  16       14.51       11.05      2.60 o 
   4  -2  16        6.38       16.62      2.33 o 
   5  -2  16       15.15       19.62      8.46 o 
   6  -2  16        1.28        7.75      7.99 o 
  -7  -1  16       83.23       57.15     10.88 o 
  -6  -1  16        6.85       -3.99      7.28 o 
  -5  -1  16      255.90      211.55     15.50 o 
  -4  -1  16        3.35       -4.20      6.22 o 
  -3  -1  16      126.98      120.03      5.67 o 
  -2  -1  16        0.83        6.38      4.36 o 
  -1  -1  16      239.09      253.24      7.28 o 
   0  -1  16       16.00       63.24      4.47 o 
   1  -1  16      345.61      470.82     17.48 o 
   2  -1  16       33.88       78.29      4.65 o 
   3  -1  16      405.78      315.54     10.43 o 
   4  -1  16        0.80        1.11      1.87 o 
   5  -1  16        1.07        0.67      1.74 o 
   6  -1  16        0.02       64.43     11.82 o 
  -7   0  16        0.25       -6.97      7.28 o 
  -6   0  16       12.46        3.84      7.67 o 
  -5   0  16        9.39       -5.09      7.44 o 
  -4   0  16        0.82       -1.08      7.09 o 
  -3   0  16        0.01       -3.96      2.64 o 
  -2   0  16      540.09      591.47     14.40 o 
  -1   0  16        4.63       10.03      2.56 o 
   0   0  16      135.73      127.58      4.63 o 
   1   0  16      182.50      203.99      6.94 o 
   2   0  16       35.56       25.41      2.74 o 
   3   0  16       10.62       11.19      2.82 o 
   4   0  16        0.01        0.04      1.90 o 
   5   0  16       12.59       20.70      5.84 o 
   6   0  16        1.35        6.07      3.74 o 
  -7   1  16       85.50       59.66     11.20 o 
  -6   1  16       19.21       13.31      8.14 o 
  -5   1  16      254.87      228.69     15.97 o 
  -4   1  16        0.21       -3.35      3.87 o 
  -3   1  16       91.85       99.13      6.64 o 
  -2   1  16        8.46       24.08      7.14 o 
  -1   1  16      287.99      289.44      8.05 o 
   0   1  16      243.59      230.56      6.76 o 
   1   1  16     1182.19     1108.22     26.99 o 
   2   1  16      293.94      270.16      8.00 o 
   3   1  16        0.34       10.26      3.76 o 
   4   1  16        1.44        3.66      2.90 o 
   5   1  16        0.80        3.61      2.23 o 
   6   1  16      154.78      157.54      6.14 o 
  -7   2  16        2.40        5.79      7.59 o 
  -6   2  16       27.73       40.40      9.63 o 
  -5   2  16      346.09      343.94     20.75 o 
  -4   2  16       66.43       72.91      6.64 o 
  -3   2  16        8.28       10.23      4.27 o 
  -2   2  16      517.73      577.01     17.94 o 
  -1   2  16       17.94       34.13      3.38 o 
   0   2  16        3.88       16.35      4.28 o 
   1   2  16     1356.27     1349.68     40.53 o 
   2   2  16      133.15      103.54      5.92 o 
   3   2  16        2.55        9.10      2.83 o 
   4   2  16       51.81       53.86      5.87 o 
   5   2  16       13.43       21.47      3.13 o 
  -7   3  16        0.37       -2.35      7.44 o 
  -6   3  16       10.36        8.30      7.83 o 
  -5   3  16        5.56        6.73      7.59 o 
  -4   3  16       70.06       95.37      8.85 o 
  -3   3  16      132.16      138.88      7.94 o 
  -2   3  16       61.70       59.41      4.09 o 
  -1   3  16      190.15      174.74     13.35 o 
   0   3  16      158.24      145.27      7.58 o 
   1   3  16     1471.96     1481.59     63.22 o 
   2   3  16       36.30       29.36      5.95 o 
   3   3  16      107.67      103.30      5.61 o 
   4   3  16        9.06        9.99      3.04 o 
   5   3  16        2.06        1.26      2.67 o 
  -6   4  16      117.16      112.98     12.45 o 
  -5   4  16       62.24       52.85     10.65 o 
  -4   4  16      568.51      555.64     29.12 o 
  -3   4  16      156.12      169.86      8.97 o 
  -2   4  16        0.21       -2.66      3.63 o 
  -1   4  16        5.39        4.70      3.88 o 
   0   4  16       23.33       32.61      7.09 o 
   1   4  16      628.85      583.07     19.64 o 
   2   4  16      164.87      124.94      8.57 o 
   3   4  16       93.24       87.07      5.51 o 
   4   4  16        5.56        8.10      3.07 o 
   5   4  16       16.84       29.72      3.82 o 
  -6   5  16       14.20        4.46      8.46 o 
  -5   5  16        0.73       -9.98      6.65 o 
  -4   5  16       73.27      100.92     12.45 o 
  -3   5  16       12.53       19.05      5.04 o 
  -2   5  16       28.77       29.57      5.21 o 
  -1   5  16        1.94        3.59      3.93 o 
   0   5  16       47.63       56.42      7.59 o 
   1   5  16       16.14       19.79      4.68 o 
   2   5  16       27.37       31.22      4.60 o 
   3   5  16       12.42       13.48      3.79 o 
   4   5  16       31.31       36.36      4.18 o 
  -5   6  16       43.63       45.49     10.88 o 
  -4   6  16      297.33      249.28     17.46 o 
  -3   6  16       24.20       31.16      9.08 o 
  -2   6  16        0.21        0.97      4.19 o 
  -1   6  16       59.82       65.39      6.63 o 
   0   6  16       87.70       99.56      7.39 o 
   1   6  16      106.12       91.31      6.62 o 
   2   6  16        0.02       -1.46      3.52 o 
   3   6  16        7.04       12.36      3.86 o 
  -4   7  16       51.08       55.74     11.35 o 
  -3   7  16        2.24       -6.03      7.75 o 
  -2   7  16        7.85        8.77      7.52 o 
  -1   7  16        6.62       16.40      5.02 o 
   0   7  16      251.99      269.68     11.86 o 
   1   7  16      115.87      131.34      7.91 o 
   2   7  16       17.20       17.65      4.51 o 
  -3   8  16        0.16       -7.12      7.28 o 
  -2   8  16       29.68       25.91      9.32 o 
  -1   8  16       30.09       46.66      9.86 o 
   0   8  16      283.98      280.73     12.50 o 
   1   8  16        0.04        4.25      6.69 o 
  -3  -8  17        0.09       -6.03      6.89 o 
  -2  -8  17        0.38       -3.67      4.18 o 
  -1  -8  17        0.10        0.43      4.16 o 
   0  -8  17        0.22        2.14      3.38 o 
   1  -8  17        0.03        0.67      3.66 o 
   2  -8  17        0.00       -2.34      3.18 o 
  -4  -7  17        0.00       -3.37      7.20 o 
  -3  -7  17        0.05       -2.43      6.89 o 
  -2  -7  17        0.31       -3.39      3.84 o 
  -1  -7  17        0.12       -5.18      3.69 o 
   0  -7  17        0.07        5.90      3.92 o 
   1  -7  17        0.10       -0.28      3.24 o 
   2  -7  17        0.00        1.52      3.21 o 
   3  -7  17        0.03        0.05      2.90 o 
  -5  -6  17        1.02       -0.55      8.14 o 
  -4  -6  17        1.92       14.72      8.22 o 
  -3  -6  17        0.20        0.29      4.05 o 
  -2  -6  17        0.09       -0.84      3.76 o 
  -1  -6  17        0.00       -0.88      3.29 o 
   0  -6  17        0.00       -4.09      7.63 o 
   1  -6  17        0.57        1.52      3.18 o 
   2  -6  17        0.03       -2.53      2.74 o 
   3  -6  17        0.01        1.22      2.45 o 
   4  -6  17        0.18       -2.82      3.37 o 
  -6  -5  17        0.39       16.05      9.24 o 
  -5  -5  17        0.04        4.78      8.22 o 
  -4  -5  17        0.92        4.54      7.91 o 
  -3  -5  17        0.17        3.55      4.08 o 
  -2  -5  17        0.12        0.93      2.78 o 
  -1  -5  17        0.30       -3.84      2.56 o 
   0  -5  17        0.14        2.24      2.72 o 
   1  -5  17        0.01       -1.25      3.07 o 
   2  -5  17        0.66       -0.76      2.63 o 
   3  -5  17        0.27        1.33      3.60 o 
   4  -5  17        1.00       -2.04      3.21 o 
  -6  -4  17        0.71        4.70      8.30 o 
  -5  -4  17        1.71       -5.32      7.99 o 
  -4  -4  17        1.56       22.55      8.69 o 
  -3  -4  17        0.65        6.25      9.47 o 
  -2  -4  17        0.00       -1.42      2.66 o 
  -1  -4  17        0.72       -0.68      2.57 o 
   0  -4  17        1.79        6.88      2.79 o 
   1  -4  17        1.19        0.32      2.91 o 
   2  -4  17        0.23        2.82      2.59 o 
   3  -4  17        0.03       -2.04      3.37 o 
   4  -4  17        0.11       -2.35      3.21 o 
   5  -4  17        0.19       -0.78      2.90 o 
  -6  -3  17        0.02       -1.41      7.83 o 
  -5  -3  17        0.49      -11.04      7.36 o 
  -4  -3  17        0.09       -5.87      3.91 o 
  -3  -3  17        0.11       -5.35      3.57 o 
  -2  -3  17        0.16       -0.55      2.42 o 
  -1  -3  17        0.83        4.97      3.72 o 
   0  -3  17        0.29        6.77      2.98 o 
   1  -3  17        0.00        0.58      3.55 o 
   2  -3  17        0.87       -0.96      1.95 o 
   3  -3  17        0.16       -2.14      2.17 o 
   4  -3  17        0.08       -3.39      6.42 o 
   5  -3  17        0.29       -1.43      4.03 o 
  -7  -2  17        0.30        3.68      8.22 o 
  -6  -2  17        1.88       -4.38      7.28 o 
  -5  -2  17        1.67       -1.64      7.36 o 
  -4  -2  17        0.04       -5.56      3.71 o 
  -3  -2  17        0.77       -3.57      2.38 o 
  -2  -2  17        0.41        4.15      2.49 o 
  -1  -2  17        0.25        0.18      2.24 o 
   0  -2  17        0.67       -1.95      2.30 o 
   1  -2  17        0.01       -3.73      4.82 o 
   2  -2  17        0.03       -1.92      1.81 o 
   3  -2  17        0.00       -2.39      2.15 o 
   4  -2  17        0.09       -2.59      2.39 o 
   5  -2  17        0.13       -2.03      1.95 o 
  -7  -1  17        0.10       -4.15      7.52 o 
  -6  -1  17        0.00       -1.57      7.59 o 
  -5  -1  17        1.02      -10.33      6.89 o 
  -4  -1  17        0.41       -5.64      3.76 o 
  -3  -1  17        0.22       -3.84      2.56 o 
  -2  -1  17        0.01       -1.32      2.35 o 
  -1  -1  17        0.15       -2.59      2.13 o 
   0  -1  17        0.04       -3.41      2.27 o 
   1  -1  17        0.51       -3.06      2.04 o 
   2  -1  17        0.52       -2.83      1.89 o 
   3  -1  17        0.13       -1.12      2.13 o 
   4  -1  17        0.31        2.36      2.13 o 
   5  -1  17        0.28       -1.48      1.93 o 
  -7   0  17        0.24       -1.49      7.99 o 
  -6   0  17        0.06       -9.79      6.65 o 
  -5   0  17        0.17       -1.25      7.28 o 
  -4   0  17        0.78       -5.56      3.71 o 
  -3   0  17        0.90       -3.69      2.46 o 
  -2   0  17        1.21       -1.04      2.35 o 
  -1   0  17        0.03       -1.87      2.08 o 
   0   0  17        0.22       -3.10      2.07 o 
   1   0  17        0.25       -3.53      2.35 o 
   2   0  17        0.05       -2.43      1.95 o 
   3   0  17        0.00        0.38      2.26 o 
   4   0  17        0.31       -4.28      4.72 o 
   5   0  17        0.26        0.91      2.17 o 
  -7   1  17        0.06       -9.86      7.20 o 
  -6   1  17        0.26       -7.59      7.52 o 
  -5   1  17        0.00       -9.28      6.19 o 
  -4   1  17        0.03       -0.61      4.01 o 
  -3   1  17        0.31       -6.57      4.80 o 
  -2   1  17        0.17       -1.92      2.33 o 
  -1   1  17        0.03       -0.74      2.17 o 
   0   1  17        0.01        3.19      2.44 o 
   1   1  17        0.22        4.56      2.63 o 
   2   1  17        0.17       -3.09      2.06 o 
   3   1  17        1.25        0.19      2.45 o 
   4   1  17        0.32        0.09      2.41 o 
   5   1  17        0.01        1.72      3.76 o 
  -7   2  17        0.06        7.36      7.99 o 
  -6   2  17        1.65        9.47      7.83 o 
  -5   2  17        0.00       -2.19      7.05 o 
  -4   2  17        0.00       -1.39      4.06 o 
  -3   2  17        0.04       -5.01      3.34 o 
  -2   2  17        0.34        0.36      2.84 o 
  -1   2  17        0.58        1.72      2.77 o 
   0   2  17        2.41        4.49      3.10 o 
   1   2  17        0.58        3.80      3.51 o 
   2   2  17        0.03        0.47      3.04 o 
   3   2  17        0.08        0.27      2.63 o 
   4   2  17        0.03       -4.93      3.68 o 
   5   2  17        0.30        3.52      4.15 o 
  -6   3  17        0.76        3.99      7.99 o 
  -5   3  17        0.11        8.77      8.06 o 
  -4   3  17        0.61        5.25      7.28 o 
  -3   3  17        0.02       -1.75      6.77 o 
  -2   3  17        0.06       -2.17      3.82 o 
  -1   3  17        0.02        2.61      4.01 o 
   0   3  17        0.08        3.49      4.26 o 
   1   3  17        0.47       -2.26      3.53 o 
   2   3  17        0.06       -1.27      8.38 o 
   3   3  17        1.03        4.15      2.94 o 
   4   3  17        0.00        0.23      4.23 o 
  -6   4  17        1.81       -8.93      7.83 o 
  -5   4  17        0.53       10.02      8.53 o 
  -4   4  17        0.39        9.16      7.67 o 
  -3   4  17        1.26        6.05      4.48 o 
  -2   4  17        0.02       -3.51      3.78 o 
  -1   4  17        0.14        5.40      7.05 o 
   0   4  17        1.27        2.86      4.93 o 
   1   4  17        0.21       10.11      4.25 o 
   2   4  17        0.47       -1.38      3.39 o 
   3   4  17        0.07       -3.52      2.93 o 
   4   4  17        0.01        1.64      4.31 o 
  -5   5  17        0.04        6.73      9.08 o 
  -4   5  17        0.09       -3.44      7.67 o 
  -3   5  17        0.06        2.19      7.20 o 
  -2   5  17        0.25        0.63      4.14 o 
  -1   5  17        0.01        9.19      4.64 o 
   0   5  17        0.00       -5.78      4.06 o 
   1   5  17        0.13       -3.19      3.67 o 
   2   5  17        0.00        1.31      3.65 o 
   3   5  17        0.47        0.17      4.42 o 
  -4   6  17        0.32       -6.89      7.67 o 
  -3   6  17        1.99       -8.06      6.73 o 
  -2   6  17        0.05        5.03      4.59 o 
  -1   6  17        0.19        3.20      4.66 o 
   0   6  17        0.13       -1.24      4.33 o 
   1   6  17        0.10       -3.24      3.74 o 
   2   6  17        0.14        3.74      3.93 o 
  -3   7  17        0.43        4.15      7.99 o 
  -2   7  17        0.82       -5.09      7.36 o 
  -1   7  17        0.81        1.63      4.74 o 
   0   7  17        0.31       -0.69      4.51 o 
   1   7  17        0.01       -2.06      4.27 o 
  -3  -7  18       21.36       18.09      8.61 o 
  -2  -7  18       42.63       45.18      5.94 o 
  -1  -7  18       40.55       42.26      5.83 o 
   0  -7  18       33.52       36.87      5.22 o 
   1  -7  18       16.39       18.79      4.27 o 
   2  -7  18        4.86       10.36      3.51 o 
  -4  -6  18       23.43       28.81      9.40 o 
  -3  -6  18        0.18       -6.19      6.97 o 
  -2  -6  18       26.57       22.82      5.00 o 
  -1  -6  18      124.23      113.26      5.90 o 
   0  -6  18       10.46       15.35      3.32 o 
   1  -6  18       21.34       33.30      4.46 o 
   2  -6  18       35.88       38.97      4.37 o 
   3  -6  18        9.52        8.06      4.54 o 
  -5  -5  18      150.84      170.68     15.19 o 
  -4  -5  18        3.81        8.38      8.22 o 
  -3  -5  18       18.02       15.43      4.81 o 
  -2  -5  18       24.70       36.54      5.27 o 
  -1  -5  18      565.11      508.92     14.31 o 
   0  -5  18       36.20       40.55      4.02 o 
   1  -5  18        8.96       10.17      2.82 o 
   2  -5  18       36.95       37.61      3.98 o 
   3  -5  18        0.12       -5.28      3.52 o 
  -5  -4  18      184.10      208.96     16.44 o 
  -4  -4  18      277.63      256.72     17.54 o 
  -3  -4  18       55.42       56.98      6.28 o 
  -2  -4  18        3.40        3.28      2.96 o 
  -1  -4  18      716.19      681.72     18.14 o 
   0  -4  18      102.88       85.03      4.73 o 
   1  -4  18      259.52      236.23      7.68 o 
   2  -4  18       15.52       15.00      2.56 o 
   3  -4  18        8.93        9.63      4.07 o 
   4  -4  18       25.06       38.05      5.32 o 
  -6  -3  18      110.18      112.19     14.09 o 
  -5  -3  18       13.31       15.89      9.24 o 
  -4  -3  18        9.15       10.73      7.99 o 
  -3  -3  18       86.43       77.61      6.56 o 
  -2  -3  18        3.61        3.44      2.94 o 
  -1  -3  18      398.34      442.53     21.71 o 
   0  -3  18        1.59        1.89      2.81 o 
   1  -3  18        2.41        2.85      2.78 o 
   2  -3  18        0.43       -0.75      2.04 o 
   3  -3  18        1.96       -0.16      2.66 o 
   4  -3  18        1.48       -1.57      3.88 o 
  -6  -2  18      103.66      118.06     13.86 o 
  -5  -2  18      153.60      145.00     13.39 o 
  -4  -2  18       93.27       93.48     11.59 o 
  -3  -2  18        3.96        3.05      4.07 o 
  -2  -2  18       15.65       17.40      3.13 o 
  -1  -2  18      214.57      244.16     18.49 o 
   0  -2  18      141.81      146.22      9.62 o 
   1  -2  18        1.20       10.18      8.95 o 
   2  -2  18       43.38       56.17      3.30 o 
   3  -2  18       38.73       53.37      4.12 o 
   4  -2  18       58.45       63.63      5.36 o 
  -6  -1  18        0.45      -11.27      7.75 o 
  -5  -1  18       39.38       30.30      9.55 o 
  -4  -1  18        1.56       -6.75      4.50 o 
  -3  -1  18       12.19       24.53      7.18 o 
  -2  -1  18      120.37      113.83      4.91 o 
  -1  -1  18        2.40       27.54     10.40 o 
   0  -1  18      206.47      199.33      6.57 o 
   1  -1  18        1.19        0.42      2.69 o 
   2  -1  18        1.25        0.22      2.09 o 
   3  -1  18        0.07        1.33      2.46 o 
   4  -1  18      104.33      104.05      5.17 o 
  -6   0  18       13.85        4.62      8.53 o 
  -5   0  18      114.86      107.49     12.14 o 
  -4   0  18        4.03        4.93      4.48 o 
  -3   0  18        1.81        0.55      3.52 o 
  -2   0  18        5.66        9.95      3.36 o 
  -1   0  18        0.26       -3.29      2.33 o 
   0   0  18       21.58       29.17      4.66 o 
   1   0  18      151.50      160.40      5.45 o 
   2   0  18       17.86       19.62      2.75 o 
   3   0  18       84.55       82.12      4.83 o 
   4   0  18       57.27       66.46      4.42 o 
  -6   1  18        5.29       -4.62      8.38 o 
  -5   1  18       48.68       56.84     11.04 o 
  -4   1  18        2.62       -5.09      7.05 o 
  -3   1  18       67.19       76.99      8.79 o 
  -2   1  18       31.76       46.54      5.81 o 
  -1   1  18      149.32      147.66      5.51 o 
   0   1  18       84.15       98.29      4.75 o 
   1   1  18        1.24       -3.78      2.52 o 
   2   1  18        0.02        1.47      2.36 o 
   3   1  18        3.53        4.05      2.82 o 
   4   1  18        0.10        6.65      2.87 o 
  -6   2  18      184.07      198.55     15.97 o 
  -5   2  18       56.70       86.28     11.82 o 
  -4   2  18      211.92      188.14     14.64 o 
  -3   2  18       25.25       21.86      7.91 o 
  -2   2  18        1.57        6.88      4.13 o 
  -1   2  18      485.12      477.35     17.13 o 
   0   2  18      224.45      208.96      9.57 o 
   1   2  18      253.49      259.73     10.60 o 
   2   2  18       89.15       79.44      5.31 o 
   3   2  18       11.38       12.37      5.01 o 
   4   2  18       61.63       74.14      7.28 o 
  -5   3  18        1.86        7.75      8.30 o 
  -4   3  18       17.17       28.34      9.40 o 
  -3   3  18       38.34       47.28      6.09 o 
  -2   3  18        2.48        4.84      4.41 o 
  -1   3  18      719.92      722.42     24.20 o 
   0   3  18       33.46       39.16      5.52 o 
   1   3  18       42.19       49.53      9.04 o 
   2   3  18       15.05       17.62      4.04 o 
   3   3  18        4.60        2.55      3.10 o 
   4   3  18        4.75        4.23      4.78 o 
  -5   4  18        0.20        8.77      9.00 o 
  -4   4  18      344.07      322.72     20.36 o 
  -3   4  18       19.44       19.34      8.30 o 
  -2   4  18        6.53       11.33      6.50 o 
  -1   4  18      283.46      248.99     18.56 o 
   0   4  18        4.63        4.65      4.47 o 
   1   4  18       13.81       12.25      4.34 o 
   2   4  18        8.13       16.19      4.17 o 
   3   4  18        6.15       10.97      3.61 o 
  -4   5  18        3.05        2.43      8.69 o 
  -3   5  18        4.37        0.55      7.75 o 
  -2   5  18        0.36        3.55      4.47 o 
  -1   5  18      271.43      244.24     15.27 o 
   0   5  18      127.54      118.91      7.81 o 
   1   5  18        2.42        5.52      4.10 o 
   2   5  18       24.37       26.52      4.83 o 
  -3   6  18        3.54        0.08      8.30 o 
  -2   6  18       15.69       22.94      9.08 o 
  -1   6  18       79.32       83.83      7.91 o 
   0   6  18       31.76       39.16      6.17 o 
   1   6  18        2.35       -3.95      4.09 o 
  -3  -6  19        0.08        1.57      7.83 o 
  -2  -6  19        0.42       -3.54      4.17 o 
  -1  -6  19        0.36        0.41      4.17 o 
   0  -6  19        0.00        0.95      2.89 o 
   1  -6  19        0.05       -3.64      2.51 o 
  -4  -5  19        0.03        6.65      8.53 o 
  -3  -5  19        0.18        5.25      7.91 o 
  -2  -5  19        0.12        2.68      4.27 o 
  -1  -5  19        3.37        7.42      3.25 o 
   0  -5  19        0.46        5.11      2.89 o 
   1  -5  19        0.03       -1.07      2.60 o 
   2  -5  19        0.07       -2.31      2.18 o 
  -4  -4  19        1.46       25.44      9.00 o 
  -3  -4  19        1.32       -2.07      4.13 o 
  -2  -4  19        0.01        3.22      4.27 o 
  -1  -4  19        0.31        4.20      5.27 o 
   0  -4  19        1.09       -0.88      3.27 o 
   1  -4  19        0.41        3.24      2.53 o 
   2  -4  19        0.16        1.56      2.27 o 
   3  -4  19        0.69        3.14      2.78 o 
  -5  -3  19        0.14        4.54      8.61 o 
  -4  -3  19        0.05        0.63      7.52 o 
  -3  -3  19        0.05        4.57      4.30 o 
  -2  -3  19        0.34        0.01      3.04 o 
  -1  -3  19        0.94        0.09      3.91 o 
   0  -3  19        0.74        1.57      2.77 o 
   1  -3  19        0.08        1.10      2.39 o 
   2  -3  19        0.06       -2.04      2.00 o 
   3  -3  19        0.08       -0.85      2.46 o 
  -5  -2  19        0.00        0.39      7.91 o 
  -4  -2  19        0.70       -4.62      7.05 o 
  -3  -2  19        0.26        0.03      4.11 o 
  -2  -2  19        0.02       -3.41      2.84 o 
  -1  -2  19        0.45       -4.72      3.76 o 
   0  -2  19        0.86       -3.80      2.53 o 
   1  -2  19        1.31       -0.79      2.37 o 
   2  -2  19        0.06       -0.78      2.02 o 
   3  -2  19        0.70        3.91      2.64 o 
  -5  -1  19        0.38      -10.92      7.28 o 
  -4  -1  19        2.14      -10.10      6.73 o 
  -3  -1  19        0.17       -5.02      3.35 o 
  -2  -1  19        0.03       -1.75      2.50 o 
  -1  -1  19        0.29       -3.39      3.06 o 
   0  -1  19        0.01       -2.04      2.36 o 
   1  -1  19        0.00        1.40      2.27 o 
   2  -1  19        0.04       -1.04      2.10 o 
   3  -1  19        0.05       -0.65      2.50 o 
  -5   0  19        0.03       -2.82      7.75 o 
  -4   0  19        0.00       -7.44      6.73 o 
  -3   0  19        0.06       -2.65      3.44 o 
  -2   0  19        0.34        0.81      2.63 o 
  -1   0  19        0.08       -3.62      2.42 o 
   0   0  19        0.15       -3.80      2.53 o 
   1   0  19        0.06       -2.71      2.30 o 
   2   0  19        0.21       -0.90      2.14 o 
   3   0  19        0.69       -0.73      2.51 o 
  -5   1  19        0.27       -9.08      7.67 o 
  -4   1  19        1.51       -2.27      7.36 o 
  -3   1  19        0.04       -4.81      3.97 o 
  -2   1  19        0.72       -2.31      3.88 o 
  -1   1  19        0.10       -1.60      2.99 o 
   0   1  19        0.13       -2.07      2.69 o 
   1   1  19        0.37        0.89      2.64 o 
   2   1  19        0.06        0.01      2.42 o 
   3   1  19        0.24       -0.08      2.78 o 
  -5   2  19        0.46        7.12      7.99 o 
  -4   2  19        0.14       -8.14      6.42 o 
  -3   2  19        0.00       -2.53      4.39 o 
  -2   2  19        0.02        7.05      4.42 o 
  -1   2  19        0.45        5.07      4.19 o 
   0   2  19        0.25       -0.16      3.91 o 
   1   2  19        1.70        0.42      3.64 o 
   2   2  19        0.05       -1.20      3.26 o 
   3   2  19        0.00        0.47      4.54 o 
  -4   3  19        0.00        1.96      8.06 o 
  -3   3  19        0.14       -1.88      7.12 o 
  -2   3  19        1.88       -0.92      4.53 o 
  -1   3  19        0.00        4.75      4.67 o 
   0   3  19        0.07        4.00      4.20 o 
   1   3  19        0.01       -2.89      3.63 o 
   2   3  19        0.01        0.64      3.43 o 
  -4   4  19        1.12        5.25      8.30 o 
  -3   4  19        0.01       -5.56      7.59 o 
  -2   4  19        0.02        0.34      7.67 o 
  -1   4  19        0.07        0.03      4.85 o 
   0   4  19        0.40        4.91      4.36 o 
   1   4  19        0.51       -0.58      4.00 o 
   2   4  19        0.02       -1.72      4.03 o 
  -3   5  19        0.70        8.77      8.93 o 
  -2   5  19        0.14       -4.31      7.44 o 
  -1   5  19        0.07        6.90      5.06 o 
   0   5  19        0.11       -2.92      4.31 o 
   1   5  19        0.03       -4.34      4.02 o 
  -2  -5  20       50.89       53.16      6.52 o 
  -1  -5  20      158.63      153.99      8.73 o 
   0  -5  20        0.61       -1.54      2.79 o 
  -3  -4  20      133.97      147.35     13.62 o 
  -2  -4  20        2.94        8.39      4.77 o 
  -1  -4  20      199.96      190.05      7.68 o 
   0  -4  20       81.64       81.02      5.04 o 
   1  -4  20       36.63       37.39      3.77 o 
  -4  -3  20        4.69        4.62      8.30 o 
  -3  -3  20      244.59      235.08     11.18 o 
  -2  -3  20       64.51       69.69      6.73 o 
  -1  -3  20      214.39      193.31      7.68 o 
   0  -3  20       18.32       15.49      3.31 o 
   1  -3  20       30.89       38.61      3.78 o 
   2  -3  20        0.13        1.07      2.28 o 
  -4  -2  20      101.24      117.67     13.70 o 
  -3  -2  20        3.76        0.14      4.64 o 
  -2  -2  20       82.94       87.89      7.03 o 
  -1  -2  20       17.14       13.70      5.18 o 
   0  -2  20        7.58        5.50      2.96 o 
   1  -2  20      117.04      108.85      5.17 o 
   2  -2  20        4.24        9.87      2.51 o 
  -4  -1  20        1.24        4.23      8.06 o 
  -3  -1  20       29.20       30.80      7.87 o 
  -2  -1  20        0.12        2.69      6.65 o 
  -1  -1  20        0.97        1.72      3.15 o 
   0  -1  20        4.29        9.48      5.07 o 
   1  -1  20       28.74       25.72      3.41 o 
   2  -1  20        0.09       -1.63      2.18 o 
  -4   0  20       96.41      119.47     12.61 o 
  -3   0  20        0.42       -6.29      4.19 o 
  -2   0  20      253.22      253.89     11.48 o 
  -1   0  20        0.02       -4.20      3.00 o 
   0   0  20       68.56       73.59      4.99 o 
   1   0  20       58.69       74.51      4.53 o 
   2   0  20       20.40       37.28      3.48 o 
  -4   1  20        8.95       10.73      8.85 o 
  -3   1  20       66.49       76.88      7.43 o 
  -2   1  20       36.69       34.51      6.01 o 
  -1   1  20       16.66       16.36      4.84 o 
   0   1  20       36.76       44.29      5.95 o 
   1   1  20        3.22        9.86      3.15 o 
   2   1  20        0.43        2.20      2.60 o 
  -4   2  20       61.92       95.83     12.76 o 
  -3   2  20       24.28       25.05      8.93 o 
  -2   2  20       16.27       26.37      5.69 o 
  -1   2  20       64.17       71.89      6.97 o 
   0   2  20       12.53       27.17      4.99 o 
   1   2  20       73.01       80.05      6.23 o 
   2   2  20       28.06       35.75      4.68 o 
  -3   3  20      186.86      187.67     15.27 o 
  -2   3  20      110.16      118.67      8.35 o 
  -1   3  20      220.15      219.38     10.77 o 
   0   3  20       29.57       28.87      5.34 o 
   1   3  20       43.65       44.13      5.64 o 
  -1   4  20      300.74      277.59     12.60 o 
  -1  -3  21        1.36       -4.29      4.17 o 
  -2  -2  21        0.10       -6.26      4.17 o 
  -1  -2  21        0.18       -5.42      4.04 o 
   0  -2  21        0.02       -0.93      2.94 o 
  -2  -1  21        0.04       -7.34      4.89 o 
  -1  -1  21        0.50       -4.50      3.00 o 
   0  -1  21        0.44       -3.30      2.68 o 
  -2   0  21        0.09        0.54      5.13 o 
  -1   0  21        0.26       -4.27      4.06 o 
   0   0  21        0.00       -1.58      2.94 o 
  -2   1  21        0.07       -5.98      4.34 o 
  -1   1  21        0.74       -1.20      4.30 o 
   0   1  21        0.02        3.93      4.12 o 
                                                 
